# Supplementary material for: Single-step genomic BLUP (ssGBLUP) effectively models small cattle populations: lessons from the Israeli-Holstein Herdbook
Source: BMC Genomics. 2024 Nov 27;25:1147. doi: 10.1186/s12864-024-11074-8 (PMC11600912; doi:10.1186/s12864-024-11074-8)
Supplement: Supplementary file 1 — Supplementary Material 1 [file 12864_2024_11074_MOESM1_ESM.xlsx]

## Sheet: S1
Table S1. Upper triangulars of genetic and residual variance-matrices calculated using REML
Milk, five-lactation modle
Gvar1						Rvar						Genetic correlations
1.26678e+06	1.03081e+06	870944	761778	588541		1.40786e+06	659849	543011	476292	350545		1	0.891932	0.782371	0.691309	0.561664
	1.05437e+06	978927	914223	786580			1.85643e+06	885230	753823	575247			1	0.96389	0.909392	0.822806
		978259	949699	860427				2.36669e+06	1.14894e+06	927482				1	0.98074	0.93441
			958541	896926					2.87659e+06	1.40443e+06					1	0.984015
				866760						3.17881e+06						1
Heritability
0.47
0.36
0.29
0.25
0.21
Fat, five-lactation modle
Gvar						Rvar						Genetic correlations
1544.84	1465.44	1326.03	1177.7	939.706		1860.54	884.819	729.942	671.529	514.274		1	0.910454	0.836986	0.780276	0.666684
	1677.01	1617.16	1485.34	1283.72			2690.48	1256.9	1091.79	848.303			1	0.979695	0.944523	0.874123
		1624.76	1521.18	1363.65				3395.22	1533.44	1282.82				1	0.982746	0.943362
			1474.65	1356.05					4066.1	1777					1	0.984696
				1286.06						4322.71						1
Heritability
0.45
0.38
0.32
0.27
0.23
Protein, five-lactation modle
Gvar						Rvar						Genetic correlations
849.754	686.136	563.081	464.712	321.397		1206.91	576.675	447.49	399.021	292.446		1	0.878798	0.722351	0.602878	0.433665
	717.381	680.924	620.065	513.876			1552.63	792.719	653.281	496.709			1	0.950709	0.875496	0.754645
		715.077	689.934	620.327				2031.16	1053.71	796.184				1	0.975715	0.912438
			699.224	657.29					2525.64	1302.49					1	0.977706
				646.371						2742.81						1
Heritability
0.41
0.32
0.26
0.22
0.19
1 Gvar is the genetic variance matrix, Rvar is the residual variance matrix.

## Sheet: S2
Table S2. Regression between PTAs calculated from DS00-19 and DS00-23 using a five-lactation model
Milk Kg
Polygenic weight	a1	b	r	se(a)	se(b)
ABULP	-28.78	0.82	0.4	80.44	0.16
0.1	-73.01	0.73	0.67	50.88	0.07
0.2	-92.06	0.75	0.66	52.52	0.07
0.3	-109.07	0.78	0.66	54.18	0.08
0.4	-125.01	0.81	0.65	55.98	0.08
0.5	-140.48	0.84	0.64	58.02	0.08
0.6	-155.83	0.88	0.63	60.47	0.09
0.7	-170.68	0.92	0.62	63.62	0.1
0.8	-181.72	0.98	0.59	67.98	0.11
0.9	-170.19	1.01	0.55	74.42	0.13
Fat Kg
Polygenic weight	a	b	r	se(a)	se(b)
ABULP	7.41	0.56	0.36	3	0.12
0.1	2.51	0.62	0.62	2.25	0.07
0.2	1.98	0.64	0.61	2.34	0.07
0.3	1.61	0.65	0.6	2.42	0.07
0.4	1.38	0.66	0.59	2.5	0.08
0.5	1.28	0.67	0.57	2.59	0.08
0.6	1.31	0.68	0.55	2.68	0.09
0.7	1.51	0.68	0.53	2.78	0.09
0.8	2.03	0.69	0.5	2.9	0.1
0.9	3.34	0.67	0.46	3.03	0.11
Protein Kg
Polygenic weight	a	b	r	se(a)	se(b)
ABLUP	7.87	0.47	0.21	2.73	0.19
0.1	2.51	0.62	0.62	2.25	0.07
0.2	1.98	0.64	0.61	2.34	0.07
0.3	1.61	0.65	0.6	2.42	0.07
0.4	1.38	0.66	0.59	2.5	0.08
0.5	1.28	0.67	0.57	2.59	0.08
0.6	1.31	0.68	0.55	2.68	0.09
0.7	1.51	0.68	0.53	2.78	0.09
0.8	2.03	0.69	0.5	2.9	0.1
0.9	3.34	0.67	0.46	3.03	0.11
1 ‘a’ is the regression intercept, ‘b’ is the regression coefficient, ‘r’ is the correlation, and ‘se’ stands for standard error.

## Sheet: S3
Table S3. Regression between PTAs calculated from DS00-19(95)/DS00-19(00) and DS00-23(95)/DS00-23(00) using a five-lactation model
Genotypes from 1995							Genotypes from 2000
Milk Kg							Milk Kg
Polygenic weight	a1	b	r	se(a)	se(b)		Polygenic weight	a	b	r	se(a)	se(b)
0.1	-65.44	0.76	0.66	49.95	0.07		0.1	-56.83	0.78	0.65	49.25	0.08
0.2	-83.06	0.78	0.66	51.63	0.08		0.2	-72.1	0.8	0.64	51.21	0.08
0.3	-99.25	0.81	0.65	53.34	0.08		0.3	-87.08	0.83	0.64	53.21	0.09
0.4	-114.72	0.84	0.64	55.19	0.08		0.4	-102.17	0.86	0.63	55.36	0.09
0.5	-129.97	0.87	0.63	57.31	0.09		0.5	-117.69	0.89	0.62	57.79	0.1
0.6	-145.23	0.91	0.62	59.86	0.1		0.6	-133.6	0.93	0.61	60.68	0.1
0.7	-159.92	0.95	0.61	63.14	0.1		0.7	-148.82	0.97	0.59	64.29	0.11
0.8	-170.3	1	0.59	67.64	0.12		0.8	-158.57	1.01	0.57	69.01	0.12
0.9	-157.7	1.02	0.54	74.12	0.14		0.9	-143.77	1.01	0.52	75.24	0.14
Fat Kg							Fat Kg
Polygenic weight	a	b	r	se(a)	se(b)		Polygenic weight	a	b	r	se(a)	se(b)
0.1	2.48	0.65	0.63	2.14	0.07		0.1	2.89	0.66	0.62	2.12	0.07
0.2	1.92	0.67	0.62	2.23	0.07		0.2	2.46	0.68	0.61	2.22	0.07
0.3	1.52	0.68	0.61	2.31	0.07		0.3	2.16	0.69	0.59	2.32	0.08
0.4	1.26	0.69	0.6	2.4	0.08		0.4	1.98	0.7	0.58	2.41	0.08
0.5	1.13	0.7	0.58	2.5	0.08		0.5	1.91	0.7	0.56	2.51	0.09
0.6	1.13	0.71	0.56	2.6	0.09		0.6	1.97	0.71	0.54	2.62	0.09
0.7	1.33	0.72	0.54	2.72	0.09		0.7	2.23	0.71	0.52	2.74	0.1
0.8	1.9	0.72	0.51	2.85	0.1		0.8	2.84	0.7	0.49	2.87	0.11
0.9	3.33	0.69	0.46	2.99	0.11		0.9	4.17	0.67	0.44	3	0.12
Protein Kg							Protein Kg
Polygenic weight	a	b	r	se(a)	se(b)		Polygenic weight	a	b	r	se(a)	se(b)
0.1	3.14	0.63	0.59	1.68	0.07		0.1	3.12	0.65	0.58	1.66	0.08
0.2	2.69	0.64	0.58	1.75	0.08		0.2	2.79	0.67	0.57	1.75	0.08
0.3	2.27	0.66	0.57	1.83	0.08		0.3	2.45	0.68	0.55	1.84	0.09
0.4	1.86	0.69	0.56	1.91	0.09		0.4	2.11	0.7	0.54	1.93	0.09
0.5	1.46	0.71	0.54	2.01	0.09		0.5	1.77	0.73	0.52	2.05	0.1
0.6	1.06	0.75	0.53	2.14	0.1		0.6	1.44	0.75	0.5	2.18	0.11
0.7	0.7	0.78	0.5	2.3	0.11		0.7	1.19	0.78	0.48	2.36	0.12
0.8	0.57	0.81	0.47	2.54	0.13		0.8	1.26	0.79	0.44	2.6	0.14
0.9	1.68	0.78	0.39	2.87	0.16		0.9	2.57	0.75	0.36	2.9	0.16
1 ‘a’ is the regression intercept, ‘b’ is the regression coefficient, ‘r’ is the correlation, and ‘se’ stands for standard error.

## Sheet: S4
Table S4. Reliabilities for PTAs of a five-lactation model using DS00-19 and a polygenic-weight of 0.5
Milk	Fat	Protien
0.496096	0.498727	0.482209
0.481452	0.484386	0.466974
0.482871	0.485667	0.468683
0.48509	0.487595	0.472515
0.483264	0.486056	0.468141
0.490587	0.493365	0.47577
0.481737	0.484494	0.467683
0.472745	0.475671	0.456611
0.485526	0.488403	0.470222
0.490877	0.493845	0.475993
0.502061	0.50466	0.487627
0.477963	0.480826	0.462941
0.499076	0.501871	0.485298
0.488942	0.49175	0.474678
0.479589	0.482941	0.463401
0.477149	0.480326	0.461721
0.485597	0.488398	0.470716
0.496359	0.499535	0.482371
0.507832	0.510762	0.49332
0.505294	0.508062	0.49116
0.480023	0.483036	0.464351
0.512387	0.51496	0.498179
0.499859	0.50248	0.485128
0.488229	0.491387	0.473689
0.493792	0.49665	0.478918
0.474757	0.477854	0.458835
0.454308	0.458067	0.437857
0.50397	0.506715	0.489222
0.468789	0.471795	0.452166
0.491954	0.494614	0.477512
0.448124	0.45262	0.426596
0.461562	0.464965	0.445192
0.498221	0.501298	0.483995
0.505155	0.507924	0.490816
0.357189	0.359468	0.337745
0.508646	0.511466	0.494291
0.500904	0.503923	0.486645
0.441103	0.445523	0.420022
0.466125	0.470302	0.445969
0.495414	0.497969	0.481687
0.483019	0.485976	0.467825
0.459668	0.463847	0.441266
0.489112	0.492039	0.474289
0.456483	0.459891	0.437607
0.49699	0.500194	0.480714
0.492667	0.495593	0.478857
0.484141	0.48818	0.466176
0.468473	0.471812	0.45176
0.498271	0.50101	0.484055
0.356729	0.359084	0.337189
0.476801	0.480014	0.460139
0.488945	0.492078	0.472939
0.518182	0.520937	0.504259
0.479961	0.482785	0.465193
0.4691	0.471423	0.454224
0.514477	0.517335	0.499657
0.333149	0.33556	0.314355
0.4963	0.498329	0.482075
0.461235	0.466908	0.438866
0.385488	0.38848	0.362699
0.516611	0.519239	0.502414
0.480543	0.483696	0.464513
0.394817	0.397608	0.372094
0.465652	0.468651	0.449734
0.403221	0.405952	0.380398
0.457206	0.45995	0.439629
0.458838	0.464519	0.435075
0.466765	0.471982	0.448423
0.429114	0.432876	0.406347
0.471925	0.474988	0.455169
0.457056	0.459591	0.440574
0.480175	0.483287	0.46449
0.366436	0.368683	0.34787
0.424754	0.428093	0.402669
0.42298	0.428688	0.399929
0.475367	0.47804	0.461686
0.473071	0.475972	0.457726
0.486863	0.48951	0.471882
0.332243	0.334724	0.314098
0.393274	0.396268	0.369913
0.476562	0.479148	0.4594
0.375386	0.377657	0.352261
0.481815	0.484768	0.466127
0.28231	0.285193	0.267192
0.390739	0.393215	0.369914
0.472091	0.475057	0.456576
0.453575	0.458462	0.434139
0.395358	0.398429	0.378723
0.3639	0.366397	0.346421
0.446937	0.452423	0.427356
0.48245	0.484857	0.466172
0.382315	0.385296	0.365425
0.469265	0.472406	0.45319
0.350273	0.352757	0.333103
0.459541	0.463047	0.441707
0.372765	0.375972	0.355283
0.483834	0.486905	0.468539
0.327552	0.33009	0.309032
0.469134	0.472163	0.453484
0.360027	0.363184	0.343617
0.368175	0.370164	0.344301
0.359622	0.363184	0.341379
0.361085	0.364307	0.344802
0.481509	0.482544	0.465897
0.357264	0.359576	0.332912
0.464862	0.466971	0.450338
0.465202	0.468472	0.448611
0.321861	0.324663	0.306382
0.333502	0.336698	0.317616
0.370055	0.372535	0.353058
0.486746	0.49	0.469855
0.330294	0.332903	0.312707
0.384401	0.387722	0.367839
0.473495	0.47635	0.455258
0.468788	0.47207	0.45178
0.474138	0.47747	0.457609
0.37624	0.379329	0.358087
0.501606	0.504325	0.488183
0.364788	0.367978	0.348181
0.441119	0.44468	0.419274
0.437135	0.4407	0.415019
0.476356	0.479479	0.459799
0.431749	0.435453	0.4095
0.392559	0.395624	0.369533
0.463108	0.466957	0.444547
0.455867	0.459671	0.435822
0.464371	0.466711	0.448737
0.451569	0.456547	0.43055
0.392756	0.394737	0.369759
0.463913	0.467633	0.445693
0.438406	0.442845	0.417157
0.495726	0.498485	0.481165
0.48493	0.488475	0.469009
0.470396	0.473772	0.453642
0.489885	0.493054	0.474486
0.496243	0.49902	0.481699
0.48875	0.491596	0.475283
0.473218	0.476047	0.458391
0.495072	0.498047	0.479703
0.433434	0.437415	0.413285
0.423316	0.426331	0.40827

## Sheet: S5
Table S5. Regression between PTAs calculated from DS00-19 and DS00-23 using different portions of genotyped cows or bulls
Trait	a1	b	r	se(a)	se(b)		Trait	a	b	r	se(a)	se(b)
Milk Kg, 0 cows	-116.54	0.93	0.54	70.47	0.12		Milk Kg, 0 cows	-124.04	1.02	0.59	64.01	0.12
Fat Kg, 0 cows	1.96	0.74	0.52	2.87	0.1		Fat Kg, 0 cows	3.68	0.72	0.5	2.71	0.1
Protein Kg, 0 cows	1.31	0.81	0.45	2.64	0.14		Protein Kg, 0 cows	1.77	0.83	0.46	2.51	0.14
Milk Kg, 0.25 cows							Milk Kg, 0.25 bulls
Round	a	b	r	se(a)	se(b)		Round	a	b	r	se(a)	se(b)
1	-137.99	0.89	0.58	66.14	0.1		1	-96.39	1	0.6	59.21	0.11
2	-146.79	0.9	0.58	68.22	0.11		2	-89.15	0.95	0.59	60.62	0.11
3	-138.98	0.9	0.57	69.07	0.11		3	-102.72	0.99	0.63	56.62	0.1
4	-172.48	0.94	0.6	66.73	0.1		4	-118.9	1.03	0.63	58.16	0.11
5	-127.53	0.87	0.58	65.42	0.1		5	-140.69	1.07	0.64	58.7	0.11
6	-70.21	0.75	0.52	67.46	0.1		6	-91.58	0.97	0.6	58.92	0.11
7	-133.47	0.88	0.59	65.36	0.1		7	-114.62	1	0.6	60.95	0.11
8	-143.44	0.88	0.59	66.17	0.1		8	-98.27	0.99	0.62	57.23	0.11
9	-141.78	0.9	0.59	66.36	0.11		9	-122.95	1.02	0.63	57.95	0.11
10	-130.03	0.86	0.57	67.78	0.11		10	-88.25	0.96	0.6	58.87	0.11
Average	-134.27	0.877	0.577	66.871	0.104		Average	-106.352	0.998	0.614	58.723	0.109
Milk Kg, 0.5 cows							Milk Kg, 0.5 bulls
Round	a	b	r	se(a)	se(b)		Round	a	b	r	se(a)	se(b)
1	-122.36	0.81	0.6	62.53	0.09		1	-94.18	0.94	0.64	54.33	0.1
2	-160.35	0.87	0.62	63.44	0.09		2	-75.58	0.92	0.59	58.49	0.11
3	-128.75	0.82	0.6	62.07	0.09		3	-119.06	0.99	0.62	58.37	0.11
4	-140.27	0.85	0.59	64.8	0.1		4	-91.39	0.92	0.6	59.13	0.1
5	-163.39	0.89	0.61	65.2	0.1		5	-60.33	0.87	0.59	57	0.1
6	-130.55	0.84	0.59	65.21	0.1		6	-109.34	0.96	0.6	60.61	0.11
7	-95.45	0.78	0.55	66.39	0.1		7	-92.29	0.93	0.61	57.56	0.1
8	-119.49	0.82	0.61	60.98	0.09		8	-79.61	0.92	0.59	59.48	0.11
9	-143.43	0.86	0.62	61.76	0.09		9	-90.11	0.93	0.61	57.58	0.1
10	-149.73	0.87	0.62	62.29	0.09		10	-116.36	0.95	0.62	58.92	0.1
Average	-135.377	0.841	0.601	63.467	0.094		Average	-92.825	0.933	0.607	58.147	0.104
Milk Kg, 0.75 cows							Milk Kg, 0.75 bulls
Round	a	b	r	se(a)	se(b)		Round	a	b	r	se(a)	se(b)
1	-147.86	0.86	0.63	60.83	0.09		1	-77.01	0.84	0.61	56.44	0.09
2	-126.58	0.82	0.6	63.24	0.09		2	-114.97	0.93	0.62	58.05	0.1
3	-130.37	0.82	0.62	59.71	0.09		3	-101.43	0.88	0.64	54.77	0.09
4	-155.49	0.87	0.62	63.24	0.09		4	-91.27	0.88	0.64	54.29	0.09
5	-147.29	0.86	0.65	56.96	0.08		5	-86.52	0.88	0.6	59.1	0.1
6	-153.7	0.87	0.64	59.28	0.09		6	-100.42	0.91	0.64	54.73	0.09
7	-134.41	0.83	0.62	60.91	0.09		7	-71.48	0.84	0.62	54.74	0.09
8	-126	0.82	0.61	61.42	0.09		8	-83.28	0.85	0.62	55.39	0.09
9	-122.08	0.81	0.61	60.02	0.09		9	-119.38	0.9	0.64	56.53	0.09
10	-135.55	0.83	0.63	59.56	0.09		10	-113.28	0.92	0.64	55.53	0.09
Average	-137.933	0.839	0.623	60.517	0.089		Average	-95.904	0.883	0.627	55.957	0.092
Fat Kg, 0.25 cows							Fat Kg, 0.25 bulls
Round	a	b	r	se(a)	se(b)		Round	a	b	r	se(a)	se(b)
1	0.97	0.72	0.53	2.93	0.1		1	3.29	0.75	0.54	2.56	0.1
2	2.78	0.65	0.49	2.92	0.1		2	3.81	0.71	0.53	2.55	0.1
3	1.37	0.7	0.55	2.72	0.09		3	1.83	0.8	0.57	2.53	0.1
4	0.67	0.72	0.54	2.84	0.09		4	3.57	0.73	0.52	2.65	0.1
5	3.37	0.63	0.48	2.9	0.1		5	1.91	0.79	0.57	2.52	0.1
6	0.99	0.71	0.55	2.73	0.09		6	2.87	0.77	0.57	2.42	0.09
7	2.64	0.65	0.5	2.88	0.1		7	3.99	0.71	0.52	2.59	0.1
8	1.47	0.69	0.54	2.75	0.09		8	2.76	0.76	0.55	2.54	0.1
9	3.18	0.64	0.49	2.85	0.09		9	2.51	0.76	0.55	2.54	0.1
10	1.75	0.69	0.52	2.84	0.09		10	4.13	0.7	0.54	2.42	0.09
Average	1.919	0.68	0.519	2.836	0.094		Average	3.067	0.748	0.546	2.532	0.098
Fat Kg, 0.5 cows							Fat Kg, 0.5 bulls
Round	a	b	r	se(a)	se(b)		Round	a	b	r	se(a)	se(b)
1	1.22	0.68	0.58	2.55	0.08		1	3.03	0.73	0.56	2.45	0.09
2	3	0.61	0.52	2.72	0.09		2	2.69	0.75	0.56	2.5	0.1
3	2.09	0.64	0.53	2.75	0.09		3	2.26	0.76	0.56	2.53	0.09
4	2.34	0.64	0.54	2.64	0.08		4	2.27	0.75	0.54	2.64	0.1
5	1.77	0.67	0.55	2.69	0.09		5	2.34	0.75	0.57	2.49	0.09
6	3.54	0.6	0.51	2.73	0.09		6	2.69	0.74	0.56	2.48	0.09
7	2.83	0.62	0.51	2.81	0.09		7	3.23	0.72	0.54	2.53	0.09
8	3.53	0.61	0.54	2.52	0.08		8	4.16	0.69	0.53	2.5	0.09
9	1.57	0.67	0.54	2.72	0.09		9	3.79	0.7	0.56	2.37	0.09
10	2.82	0.63	0.52	2.72	0.09		10	3.33	0.7	0.55	2.5	0.09
Average	2.471	0.637	0.534	2.685	0.087		Average	2.979	0.729	0.553	2.499	0.092
Fat Kg, 0.75 cows							Fat Kg, 0.75 bulls
Round	a	b	r	se(a)	se(b)		Round	a	b	r	se(a)	se(b)
1	1.94	0.65	0.54	2.72	0.09		1	3.77	0.66	0.54	2.46	0.09
2	1.95	0.65	0.54	2.68	0.08		2	3.35	0.68	0.56	2.43	0.09
3	2.37	0.63	0.56	2.55	0.08		3	2.62	0.69	0.56	2.51	0.09
4	2.17	0.64	0.53	2.74	0.09		4	3.6	0.68	0.54	2.51	0.09
5	2.34	0.63	0.55	2.61	0.08		5	3.11	0.69	0.55	2.52	0.09
6	1.78	0.66	0.56	2.58	0.08		6	1.88	0.74	0.6	2.34	0.08
7	2.35	0.64	0.54	2.65	0.08		7	3.52	0.68	0.55	2.44	0.09
8	0.59	0.69	0.57	2.65	0.08		8	3.19	0.67	0.55	2.47	0.09
9	3.89	0.58	0.51	2.68	0.08		9	1.79	0.71	0.58	2.48	0.09
10	0.94	0.68	0.57	2.66	0.08		10	2.62	0.71	0.57	2.46	0.09
Average	2.032	0.645	0.547	2.652	0.082		Average	2.945	0.691	0.56	2.462	0.089
Protein Kg, 0.25 cows							Protein Kg, 0.25 bulls
Round	a	b	r	se(a)	se(b)		Round	a	b	r	se(a)	se(b)
1	1.31	0.74	0.5	2.3	0.11		1	3.09	0.77	0.46	2.26	0.13
2	0.48	0.78	0.5	2.4	0.11		2	2.54	0.79	0.46	2.35	0.13
3	1.29	0.75	0.48	2.44	0.12		3	1.69	0.84	0.51	2.2	0.12
4	0.36	0.78	0.52	2.35	0.11		4	0.89	0.88	0.51	2.31	0.13
5	2.06	0.71	0.48	2.32	0.11		5	-0.6	0.97	0.54	2.32	0.13
6	3.49	0.62	0.43	2.42	0.11		6	3.06	0.77	0.46	2.27	0.12
7	0.96	0.76	0.51	2.32	0.11		7	1.49	0.84	0.48	2.38	0.13
8	0.96	0.75	0.51	2.3	0.11		8	1.89	0.83	0.5	2.25	0.12
9	1.07	0.76	0.5	2.32	0.11		9	0.69	0.89	0.53	2.21	0.12
10	1.42	0.73	0.48	2.43	0.11		10	2.93	0.77	0.47	2.26	0.12
Average	1.34	0.738	0.491	2.36	0.111		Average	1.767	0.835	0.492	2.281	0.125
Protein Kg, 0.5 cows							Protein Kg, 0.5 bulls
Round	a	b	r	se(a)	se(b)		Round	a	b	r	se(a)	se(b)
1	1.99	0.67	0.52	2.12	0.09		1	2.44	0.77	0.53	2.01	0.11
2	1.45	0.69	0.5	2.3	0.1		2	4.13	0.69	0.45	2.17	0.12
3	1.41	0.7	0.53	2.15	0.1		3	1.78	0.81	0.52	2.11	0.11
4	1.59	0.69	0.51	2.19	0.1		4	2.21	0.78	0.5	2.21	0.12
5	0.71	0.74	0.55	2.13	0.1		5	3.41	0.72	0.49	2.04	0.11
6	2.04	0.67	0.49	2.27	0.1		6	2.46	0.77	0.48	2.27	0.12
7	2.94	0.63	0.47	2.23	0.1		7	3.95	0.69	0.46	2.13	0.11
8	2.04	0.67	0.53	2.05	0.09		8	3.41	0.72	0.46	2.26	0.12
9	0.71	0.74	0.55	2.14	0.1		9	2.8	0.75	0.49	2.14	0.11
10	1.68	0.69	0.52	2.14	0.1		10	2.28	0.76	0.49	2.22	0.11
Average	1.656	0.689	0.517	2.172	0.098		Average	2.887	0.746	0.487	2.156	0.114
Protein Kg, 0.75 cows							Protein Kg, 0.75 bulls
Round	a	b	r	se(a)	se(b)		Round	a	b	r	se(a)	se(b)
1	1.06	0.71	0.54	2.12	0.09		1	3.45	0.67	0.47	2.15	0.11
2	1.96	0.67	0.52	2.11	0.09		2	2.09	0.76	0.53	2.06	0.1
3	2.21	0.65	0.53	2.04	0.09		3	2.22	0.73	0.54	1.96	0.1
4	1.21	0.7	0.54	2.12	0.09		4	2.53	0.73	0.55	1.9	0.09
5	1.19	0.7	0.56	1.99	0.09		5	3.36	0.69	0.5	2.04	0.1
6	1.09	0.71	0.55	2.06	0.09		6	1.91	0.77	0.57	1.89	0.09
7	1.54	0.69	0.54	2.05	0.09		7	3.66	0.67	0.52	1.9	0.09
8	1.6	0.68	0.53	2.11	0.09		8	2.55	0.71	0.55	1.91	0.09
9	2.54	0.64	0.52	2.04	0.09		9	1.38	0.76	0.57	1.95	0.09
10	1.34	0.69	0.55	2.05	0.09		10	2.47	0.73	0.53	2.01	0.1
Average	1.574	0.684	0.538	2.069	0.09		Average	2.562	0.722	0.533	1.977	0.096
1 ‘a’ is the regression intercept, ‘b’ is the regression coefficient, ‘r’ is the correlation, and ‘se’ stands for standard error.

## Sheet: גיליון9
RowNames	Result	0.809739	0.810245	RowNames	0.783722
766027	0.726297	766027	0.72612	766027	0.700335
766029	0.317178	766029	0.317032	766029	0.287333
766074	0.103798	766074	0.103252	766074	0.0906011
766071	0.941796	766071	0.94256	766071	0.927606
766021	0.785193	766021	0.78515	766021	0.756626
766112	0.204491	766112	0.204051	766112	0.190393
766120	0.113896	766120	0.112625	766120	0.100096
766138	0.18043	766138	0.180269	766138	0.167676
766073	0.843701	766073	0.844826	766073	0.811873
766061	0.73817	766061	0.738922	766061	0.691758
766031	0.142376	766031	0.141346	766031	0.125693
766144	0.139931	766144	0.139701	766144	0.126288
766153	0.17713	766153	0.176415	766153	0.159935
766081	0.751213	766081	0.751227	766081	0.717414
766062	0.82711	766062	0.828328	766062	0.792041
766161	0.184426	766161	0.183377	766161	0.166021
766160	0.145772	766160	0.145386	766160	0.13145
766179	0.17296	766179	0.172425	766179	0.157514
766172	0.956726	766172	0.95732	766172	0.946094
766167	0.972141	766167	0.972527	766167	0.965171
766168	0.150726	766168	0.149129	766168	0.134029
766016	0.349167	766016	0.349181	766016	0.337524
766177	0.927947	766177	0.928723	766177	0.911763
766178	0.160386	766178	0.160231	766178	0.142481
766173	0.18497	766173	0.184772	766173	0.171818
766093	0.915544	766093	0.916583	766093	0.895854
766195	0.194654	766195	0.194333	766195	0.17936
766198	0.940417	766198	0.941275	766198	0.925856
766094	0.826352	766094	0.827581	766094	0.790782
766208	0.184776	766208	0.182989	766208	0.158219
766220	0.171144	766220	0.169771	766220	0.146649
766104	0.897902	766104	0.899179	766104	0.873785
766209	0.188816	766209	0.1882	766209	0.174971
766222	0.714856	766222	0.715546	766222	0.665759
766225	0.240016	766225	0.239633	766225	0.216892
766223	0.221115	766223	0.220948	766223	0.203283
766229	0.187915	766229	0.187618	766229	0.173075
766230	0.140232	766230	0.140032	766230	0.126419
766228	0.204344	766228	0.20314	766228	0.181235
766227	0.186252	766227	0.184596	766227	0.167449
766232	0.125414	766232	0.124165	766232	0.108212
766243	0.910109	766243	0.911002	766243	0.890542
766234	0.144675	766234	0.143674	766234	0.127006
766236	0.129155	766236	0.128693	766236	0.115325
766240	0.17692	766240	0.175636	766240	0.154977
766241	0.188572	766241	0.187525	766241	0.168665
766231	0.170225	766231	0.169945	766231	0.155849
766106	0.850291	766106	0.851076	766106	0.822266
766259	0.835904	766259	0.837188	766259	0.800967
766263	0.32034	766263	0.320048	766263	0.288729
766242	0.223795	766242	0.222684	766242	0.195008
766108	0.211071	766108	0.209799	766108	0.186931
766266	0.776181	766266	0.777167	766266	0.734424
766107	0.404286	766107	0.402379	766107	0.354668
766257	0.934282	766257	0.93511	766257	0.918625
766280	0.411734	766280	0.410999	766280	0.371021
766262	0.170297	766262	0.169387	766262	0.157528
766283	0.202614	766283	0.201354	766283	0.173177
766288	0.227119	766288	0.226872	766288	0.20427
766268	0.259168	766268	0.258766	766268	0.235064
766284	0.188955	766284	0.18695	766284	0.162916
766277	0.204175	766277	0.203203	766277	0.180688
766271	0.993006	766271	0.993097	766271	0.991221
766105	0.396808	766105	0.395396	766105	0.34722
766270	0.211221	766270	0.210616	766270	0.191479
766273	0.140848	766273	0.13963	766273	0.126689
766289	0.967104	766289	0.967591	766289	0.95871
766118	0.654872	766118	0.65473	766118	0.604853
766276	0.294704	766276	0.294449	766276	0.267444
766279	0.992512	766279	0.992623	766279	0.990455
766285	0.226244	766285	0.225602	766285	0.208045
766299	0.223647	766299	0.222178	766299	0.195312
766294	0.161251	766294	0.16074	766294	0.147041
766282	0.145096	766282	0.144686	766282	0.127911
766295	0.325811	766295	0.324458	766295	0.290353
766306	0.416087	766306	0.41411	766306	0.383697
766151	0.915217	766151	0.916139	766151	0.895846
766303	0.211409	766303	0.21102	766303	0.194396
766290	0.199779	766290	0.198126	766290	0.174448
766296	0.184551	766296	0.184359	766296	0.166251
766305	0.570547	766305	0.570345	766305	0.51918
766313	0.344146	766313	0.341963	766313	0.302556
766311	0.272756	766311	0.271403	766311	0.246304
766316	0.339758	766316	0.338842	766316	0.304227
766307	0.311634	766307	0.310755	766307	0.277069
766325	0.390987	766325	0.389092	766325	0.344296
766323	0.991399	766323	0.991523	766323	0.989139
766324	0.296248	766324	0.294993	766324	0.264845
766117	0.988546	766117	0.988692	766117	0.985695
766321	0.278812	766321	0.277561	766321	0.245665
766330	0.23965	766330	0.239126	766330	0.216892
766327	0.350166	766327	0.349549	766327	0.313003
766023	0.454671	766023	0.451786	766023	0.395231
766314	0.994563	766314	0.994639	766314	0.993094
766125	0.981778	766125	0.982044	766125	0.976982
766317	0.403373	766317	0.402328	766317	0.363208
766332	0.401341	766332	0.400108	766332	0.356284
766127	0.937479	766127	0.938298	766127	0.922487
766146	0.396755	766146	0.394913	766146	0.349584
766336	0.166136	766336	0.164983	766336	0.150175
766318	0.236176	766318	0.234724	766318	0.212025
766139	0.52513	766139	0.523841	766139	0.473111
766102	0.467786	766102	0.466918	766102	0.41798
766365	0.281553	766365	0.279946	766365	0.256013
766363	0.197254	766363	0.19612	766363	0.174735
766387	0.320171	766387	0.319087	766387	0.28731
766375	0.619217	766375	0.618166	766375	0.562558
766369	0.275332	766369	0.273824	766369	0.239852
766364	0.249042	766364	0.248087	766364	0.219747
766335	0.143366	766335	0.142815	766335	0.128713
766358	0.990675	766358	0.990805	766358	0.988178
766370	0.247941	766370	0.246625	766370	0.217422
766376	0.846106	766376	0.847511	766376	0.813594
766385	0.369837	766385	0.369115	766385	0.334215
766132	0.996461	766132	0.996506	766132	0.995556
766392	0.988506	766392	0.988675	766392	0.985388
766386	0.630907	766386	0.630981	766386	0.57683
766402	0.994872	766402	0.994938	766402	0.993555
766379	0.425952	766379	0.424928	766379	0.379323
766382	0.91612	766382	0.917069	766382	0.896714
766397	0.349474	766397	0.347846	766397	0.30739
766060	0.155621	766060	0.154433	766060	0.137106
766394	0.309039	766394	0.30868	766394	0.274036
766391	0.958983	766391	0.959505	766391	0.94903
766411	0.264537	766411	0.262936	766411	0.238017
766417	0.27351	766417	0.272959	766417	0.242152
766401	0.266688	766401	0.266067	766401	0.238548
766416	0.35648	766416	0.355527	766416	0.318594
766428	0.846777	766428	0.848123	766428	0.814405
766405	0.516848	766405	0.515778	766405	0.46355
766429	0.216517	766429	0.213878	766429	0.192302
766404	0.419291	766404	0.417798	766404	0.377055
766410	0.376606	766410	0.375638	766410	0.33338
766426	0.222313	766426	0.219915	766426	0.196447
766216	0.985201	766216	0.985418	766216	0.981282
766433	0.357801	766433	0.35588	766433	0.316546
766424	0.29971	766424	0.29744	766424	0.261353
766442	0.338206	766442	0.335849	766442	0.296683
766436	0.599743	766436	0.598935	766436	0.544947
766444	0.324179	766444	0.323622	766444	0.284476
766445	0.725521	766445	0.726391	766445	0.677953
766441	0.402309	766441	0.400703	766441	0.3556
766456	0.996616	766456	0.996662	766456	0.995727
766454	0.452649	766454	0.451398	766454	0.40439
766267	0.924199	766267	0.925201	766267	0.906206
766447	0.435418	766447	0.432569	766447	0.388527
766457	0.99798	766457	0.998004	766457	0.997477
766453	0.467811	766453	0.46603	766453	0.419963
766459	0.977443	766459	0.977792	766459	0.971442
766215	0.851472	766215	0.852742	766215	0.819877
766461	0.529859	766461	0.529349	766461	0.478552
766455	0.446881	766455	0.445246	766455	0.398592
766465	0.568835	766465	0.568447	766465	0.518369
766475	0.992994	766475	0.993096	766475	0.991086
766485	0.9294	766485	0.93019	766485	0.913102
766482	0.498511	766482	0.49688	766482	0.447709
766489	0.456464	766489	0.455049	766489	0.404745
766487	0.91474	766487	0.915759	766487	0.895143
766480	0.504997	766480	0.503262	766480	0.470806
766133	0.157337	766133	0.157176	766133	0.13879
766491	0.457121	766491	0.455309	766491	0.412272
766500	0.997971	766500	0.997997	766500	0.997452
766507	0.580316	766507	0.580258	766507	0.530154
766495	0.355491	766495	0.353806	766495	0.318889
766486	0.450139	766486	0.448576	766486	0.404146
766157	0.795073	766157	0.794872	766157	0.777274
766502	0.469987	766502	0.468756	766502	0.42081
766541	0.668454	766541	0.668999	766541	0.61872
766505	0.991737	766505	0.991867	766505	0.989352
766545	0.528428	766545	0.527811	766545	0.477726
766548	0.620781	766548	0.621037	766548	0.568773
766535	0.965762	766535	0.966307	766535	0.956719
766122	0.481591	766122	0.480239	766122	0.433471
766529	0.538456	766529	0.537449	766529	0.486398
766537	0.620149	766537	0.619187	766537	0.568822
766200	0.435639	766200	0.434317	766200	0.393333
766191	0.90965	766191	0.910991	766191	0.886631
766194	0.249355	766194	0.247301	766194	0.220495
766508	0.478949	766508	0.478721	766508	0.432365
766527	0.972339	766527	0.972817	766527	0.964535
766519	0.977175	766519	0.977543	766519	0.970782
766523	0.495531	766523	0.494747	766523	0.44951
766521	0.533736	766521	0.533229	766521	0.48414
766524	0.562096	766524	0.561495	766524	0.512958
766522	0.549803	766522	0.549074	766522	0.496978
766526	0.466929	766526	0.465546	766526	0.417563
766540	0.537593	766540	0.537033	766540	0.487187
766534	0.567816	766534	0.567193	766534	0.51964
766530	0.496215	766530	0.495766	766530	0.445387
766550	0.856645	766550	0.857511	766550	0.829032
766531	0.389554	766531	0.387884	766531	0.343561
766549	0.529416	766549	0.528492	766549	0.480501
766128	0.395099	766128	0.395273	766128	0.372213
766183	0.614998	766183	0.61459	766183	0.592268
766558	0.43082	766558	0.428786	766558	0.382965
766554	0.369542	766554	0.36861	766554	0.328613
766557	0.488252	766557	0.4874	766557	0.441208
766553	0.391979	766553	0.391112	766553	0.348147
766580	0.712677	766580	0.713454	766580	0.665522
766544	0.995259	766544	0.995332	766544	0.993936
766551	0.464605	766551	0.463384	766551	0.415174
766567	0.957455	766567	0.958184	766567	0.945693
766542	0.297235	766542	0.295594	766542	0.265185
766559	0.432436	766559	0.431971	766559	0.388082
766561	0.429426	766561	0.428044	766561	0.387117
766562	0.993984	766562	0.994075	766562	0.992307
766584	0.558237	766584	0.557314	766584	0.507027
766574	0.505146	766574	0.503644	766574	0.455639
766569	0.462168	766569	0.461251	766569	0.41358
766573	0.516702	766573	0.516401	766573	0.467278
766594	0.532625	766594	0.53189	766594	0.478545
766571	0.997434	766571	0.997468	766571	0.996761
766590	0.591593	766590	0.590849	766590	0.539796
766579	0.625349	766579	0.625466	766579	0.577451
766581	0.740398	766581	0.741185	766581	0.697671
766589	0.993072	766589	0.99317	766589	0.991217
766190	0.87125	766190	0.871334	766190	0.86298
766207	0.474487	766207	0.473377	766207	0.42852
766189	0.481975	766189	0.480365	766189	0.434974
766187	0.602418	766187	0.602169	766187	0.575337
766213	0.49984	766213	0.500354	766213	0.473127
766591	0.563243	766591	0.562603	766591	0.512424
766600	0.724634	766600	0.724877	766600	0.678298
766577	0.718606	766577	0.719132	766577	0.672079
766572	0.664636	766572	0.664325	766572	0.621813
766604	0.648664	766604	0.648709	766604	0.596007
766293	0.675729	766293	0.674882	766293	0.645525
766286	0.475732	766286	0.474796	766286	0.428595
766121	0.555157	766121	0.555039	766121	0.512875
766274	0.653661	766274	0.653389	766274	0.628893
766255	0.547866	766255	0.54702	766255	0.521882
766601	0.653315	766601	0.65315	766601	0.601496
766609	0.515393	766609	0.514638	766609	0.461598
766617	0.992014	766617	0.992121	766617	0.989897
766598	0.799635	766598	0.800214	766598	0.764287
766622	0.615173	766622	0.614803	766622	0.563912
766281	0.610665	766281	0.609989	766281	0.57205
765996	0.168211	765996	0.167151	765996	0.151207
766269	0.650286	766269	0.650142	766269	0.615542
766605	0.582356	766605	0.582071	766605	0.530399
766611	0.615756	766611	0.615434	766611	0.568401
766552	0.624522	766552	0.62415	766552	0.571538
766623	0.636538	766623	0.635954	766623	0.582462
766621	0.673693	766621	0.674221	766621	0.62212
766626	0.604876	766626	0.604576	766626	0.556265
766586	0.987697	766586	0.987884	766586	0.984306
766652	0.559695	766652	0.559048	766652	0.508136
766650	0.566418	766650	0.565711	766650	0.514668
766614	0.56739	766614	0.566488	766614	0.519511
766616	0.353792	766616	0.348867	766616	0.308359
766608	0.509628	766608	0.50859	766608	0.458975
766625	0.489637	766625	0.487548	766625	0.441487
766636	0.442922	766636	0.442252	766636	0.395616
766630	0.53174	766630	0.531576	766630	0.478991
766628	0.501583	766628	0.50003	766628	0.447408
766633	0.318403	766633	0.31668	766633	0.27966
766631	0.528223	766631	0.526936	766631	0.471724
766637	0.540454	766637	0.540264	766637	0.489155
766640	0.603646	766640	0.60307	766640	0.55219
766629	0.424427	766629	0.423398	766629	0.380013
766635	0.571965	766635	0.571134	766635	0.517122
766641	0.714284	766641	0.715007	766641	0.668977
766656	0.690166	766656	0.690661	766656	0.643291
766676	0.71987	766676	0.720807	766676	0.671566
766651	0.777521	766651	0.778794	766651	0.734942
766643	0.745584	766643	0.746312	766643	0.700887
766661	0.627917	766661	0.627349	766661	0.574447
766672	0.684654	766672	0.685268	766672	0.635232
766668	0.776342	766668	0.777297	766668	0.733364
766669	0.768669	766669	0.769676	766669	0.723812
766681	0.676584	766681	0.67661	766681	0.628017
766686	0.750385	766686	0.751071	766686	0.708418
766649	0.652275	766649	0.652141	766649	0.601872
766647	0.758181	766647	0.758835	766647	0.713983
766689	0.730307	766689	0.730912	766689	0.6841
766246	0.92303	766246	0.923474	766246	0.907126
766679	0.995536	766679	0.995599	766679	0.994331
766690	0.735058	766690	0.735081	766690	0.68945
766692	0.718464	766692	0.719363	766692	0.672412
766670	0.712091	766670	0.712783	766670	0.665351
766360	0.852908	766360	0.852955	766360	0.843488
766712	0.692558	766712	0.692842	766712	0.640257
766693	0.684332	766693	0.684456	766693	0.635196
766694	0.979313	766694	0.979599	766694	0.973691
766685	0.747441	766685	0.748188	766685	0.703118
766677	0.753385	766677	0.754262	766677	0.710753
766682	0.681993	766682	0.682219	766682	0.63395
766131	0.13708	766131	0.136449	766131	0.119418
766388	0.817931	766388	0.818141	766388	0.808447
766698	0.700628	766698	0.701179	766698	0.655073
766678	0.635273	766678	0.635022	766678	0.581868
766701	0.656504	766701	0.656406	766701	0.607001
766714	0.613547	766714	0.613482	766714	0.560097
766715	0.605008	766715	0.604517	766715	0.552243
766718	0.621986	766718	0.621944	766718	0.569127
766702	0.647613	766702	0.647597	766702	0.595232
766706	0.69123	766706	0.691242	766706	0.639908
766713	0.677638	766713	0.677898	766713	0.629525
766720	0.660938	766720	0.661019	766720	0.608622
766705	0.667371	766705	0.667543	766705	0.618653
766710	0.640352	766710	0.640095	766710	0.587859
766695	0.611676	766695	0.611276	766695	0.557237
766719	0.609828	766719	0.610082	766719	0.558387
766688	0.695395	766688	0.695714	766688	0.64716
766711	0.937303	766711	0.938111	766711	0.92215
766732	0.666673	766732	0.666787	766732	0.616704
766727	0.703645	766727	0.704241	766727	0.65593
766725	0.644079	766725	0.644287	766725	0.591528
766704	0.642564	766704	0.642792	766704	0.591682
766728	0.627396	766728	0.627514	766728	0.575205
766729	0.670111	766729	0.670548	766729	0.621284
766736	0.630775	766736	0.630208	766736	0.584362
766730	0.747143	766730	0.748074	766730	0.701447
766735	0.729287	766735	0.730088	766735	0.681993
766733	0.702268	766733	0.703112	766733	0.653272
766772	0.995067	766772	0.995135	766772	0.993703
766769	0.852965	766769	0.854104	766769	0.821863
766359	0.983905	766359	0.98414	766359	0.979541
766741	0.730047	766741	0.730759	766741	0.684687
766744	0.737759	766744	0.738518	766744	0.694337
766764	0.769168	766764	0.769728	766764	0.73078
766792	0.799251	766792	0.800199	766792	0.761345
766458	0.809302	766458	0.809977	766458	0.778868
766790	0.728529	766790	0.729312	766790	0.682518
766440	0.861511	766440	0.861861	766440	0.839594
766742	0.706888	766742	0.707002	766742	0.65905
766451	0.859694	766451	0.860417	766451	0.832979
766748	0.78403	766748	0.784936	766748	0.741554
766762	0.7804	766762	0.781143	766762	0.741609
766760	0.668265	766760	0.668288	766760	0.619172
766749	0.642172	766749	0.642321	766749	0.592031
766773	0.806555	766773	0.807246	766773	0.770555
766809	0.790044	766809	0.791189	766809	0.750023
766770	0.708255	766770	0.708379	766770	0.661746
766779	0.758065	766779	0.758957	766779	0.714537
766791	0.997357	766791	0.997391	766791	0.996659
766800	0.994364	766800	0.994435	766800	0.992917
766797	0.625573	766797	0.625	766797	0.571721
766721	0.746786	766721	0.747583	766721	0.702048
766817	0.992819	766817	0.992931	766817	0.990744
766782	0.709605	766782	0.710153	766782	0.660855
766803	0.715516	766803	0.716066	766803	0.667415
766774	0.734312	766774	0.735419	766774	0.686262
766793	0.760121	766793	0.76054	766793	0.71801
766807	0.99368	766807	0.99377	766807	0.991942
766786	0.682148	766786	0.682018	766786	0.639819
766805	0.963033	766805	0.96368	766805	0.95252
766795	0.718508	766795	0.719005	766795	0.67083
766794	0.975574	766794	0.975885	766794	0.969153
766788	0.701234	766788	0.70078	766788	0.657081
766816	0.974823	766816	0.975214	766816	0.967824
766836	0.704738	766836	0.704255	766836	0.663645
766822	0.589967	766822	0.589361	766822	0.534006
766784	0.647058	766784	0.646558	766784	0.597114
766857	0.998113	766857	0.998136	766857	0.997637
766866	0.777023	766866	0.77783	766866	0.734666
766830	0.9955	766830	0.995562	766830	0.994309
766853	0.839088	766853	0.839743	766853	0.809722
766828	0.647185	766828	0.646634	766828	0.604485
766881	0.800655	766881	0.801272	766881	0.766776
766835	0.81918	766835	0.820573	766835	0.782426
766863	0.996262	766863	0.996316	766863	0.995228
766503	0.954196	766503	0.954571	766503	0.944372
766876	0.893489	766876	0.894593	766876	0.868696
766443	0.937333	766443	0.938101	766443	0.921835
766844	0.97539	766844	0.975734	766844	0.968832
766865	0.810114	766865	0.8109	766865	0.773497
766494	0.862423	766494	0.862379	766494	0.851512
766867	0.838437	766867	0.839322	766867	0.807577
766880	0.85071	766880	0.851565	766880	0.820615
766872	0.854012	766872	0.854778	766872	0.82327
766862	0.87864	766862	0.879868	766862	0.850124
766873	0.845911	766873	0.846987	766873	0.81168
766887	0.928222	766887	0.929139	766887	0.91051
766878	0.839819	766878	0.840722	766878	0.806293
766883	0.909886	766883	0.9107	766883	0.889613
766870	0.847724	766870	0.848721	766870	0.813592
766864	0.87558	766864	0.876887	766864	0.845501
766861	0.995217	766861	0.995282	766861	0.993903
766888	0.917668	766888	0.918531	766888	0.897704
766874	0.994628	766874	0.9947	766874	0.993178
766860	0.980233	766860	0.980489	766860	0.975036
766906	0.908763	766906	0.909804	766906	0.88684
766892	0.994377	766892	0.994457	766892	0.992833
766889	0.844282	766889	0.845558	766889	0.810628
766885	0.878544	766885	0.879843	766885	0.850751
766897	0.927498	766897	0.928338	766897	0.910286
766868	0.940826	766868	0.941616	766868	0.926217
766901	0.980122	766901	0.980388	766901	0.974912
766884	0.929951	766884	0.930782	766884	0.913002
766893	0.974803	766893	0.97514	766893	0.968111
766914	0.89181	766914	0.892658	766914	0.86676
766907	0.995352	766907	0.995412	766907	0.99411
766886	0.931779	766886	0.932625	766886	0.915335
766905	0.876902	766905	0.878973	766905	0.84482
766912	0.891357	766912	0.893018	766912	0.864057
766910	0.947597	766910	0.948404	766910	0.933849
766898	0.87692	766898	0.878187	766898	0.849008
766908	0.902116	766908	0.903583	766908	0.877594
766899	0.987701	766899	0.987878	766899	0.984306
766939	0.866806	766939	0.868738	766939	0.833467
766952	0.890376	766952	0.891526	766952	0.866158
766996	0.986874	766996	0.987056	766996	0.983325
766945	0.929759	766945	0.93079	766945	0.911924
766942	0.977216	766942	0.977592	766942	0.970685
766938	0.916893	766938	0.917808	766938	0.897615
766944	0.94295	766944	0.943911	766944	0.927768
766951	0.950911	766951	0.951575	766951	0.938727
766948	0.952835	766948	0.953476	766948	0.940975
766499	0.989153	766499	0.989304	766499	0.986281
766949	0.948741	766949	0.949367	766949	0.936211
766516	0.916826	766516	0.917365	766516	0.899207
766957	0.976278	766957	0.976593	766957	0.970203
766935	0.870782	766935	0.872306	766935	0.839792
766528	0.865613	766528	0.866509	766528	0.835405
766972	0.912358	766972	0.913945	766972	0.88907
766959	0.947921	766959	0.948624	766959	0.934844
766943	0.971425	766943	0.971845	766943	0.963811
766990	0.975352	766990	0.975767	766990	0.968489
766224	0.290453	766224	0.288007	766224	0.267523
766973	0.954499	766973	0.955183	766973	0.942625
766510	0.787677	766510	0.788445	766510	0.744807
766974	0.909951	766974	0.911506	766974	0.886059
766962	0.929195	766962	0.930254	766962	0.911048
766961	0.922917	766961	0.924035	766961	0.903374
766960	0.922904	766960	0.923972	766960	0.903206
766946	0.895439	766946	0.896753	766946	0.869442
766979	0.917463	766979	0.918785	766979	0.89639
766984	0.935143	766984	0.935999	766984	0.918796
766987	0.973367	766987	0.973809	766987	0.965993
766940	0.934901	766940	0.93582	766940	0.918369
766970	0.995063	766970	0.995132	766970	0.99371
766297	0.824374	766297	0.824555	766297	0.806975
766988	0.913351	766988	0.914449	766988	0.891717
766582	0.944593	766582	0.945231	766582	0.930368
766941	0.893302	766941	0.894571	766941	0.8665
766971	0.899779	766971	0.901046	766971	0.875422
766989	0.921009	766989	0.922061	766989	0.901121
766986	0.918257	766986	0.919436	766986	0.897968
766968	0.922626	766968	0.923414	766968	0.904055
766991	0.993516	766991	0.993607	766991	0.99174
766985	0.919433	766985	0.920828	766985	0.898149
766997	0.917138	766997	0.918138	766997	0.89697
766965	0.923529	766965	0.924498	766965	0.904404
766977	0.92669	766977	0.927516	766977	0.909395
766958	0.972459	766958	0.97287	766958	0.965062
766994	0.850851	766994	0.852378	766994	0.815981
767008	0.920254	767008	0.921122	767008	0.900546
766956	0.533632	766956	0.530855	766956	0.507267
767006	0.916274	767006	0.917164	767006	0.895385
766999	0.996498	766999	0.996543	766999	0.995569
767002	0.901152	767002	0.902125	767002	0.878012
767005	0.954106	767005	0.95494	767005	0.941254
767021	0.93031	767021	0.931329	767021	0.912319
767004	0.927809	767004	0.928797	767004	0.909352
767030	0.96151	767030	0.962018	767030	0.951855
767027	0.928207	767027	0.929152	767027	0.91024
767042	0.917224	767042	0.918428	767042	0.896454
767043	0.923017	767043	0.9239	767043	0.904612
767033	0.922847	767033	0.923834	767033	0.903903
767040	0.921752	767040	0.922734	767040	0.902308
767031	0.966596	767031	0.967087	767031	0.957714
767044	0.989953	767044	0.99011	767044	0.987037
767032	0.992981	767032	0.993079	767032	0.991079
767046	0.926774	767046	0.927651	767046	0.908844
767028	0.961748	767028	0.962295	767028	0.951533
766588	0.731004	766588	0.730839	766588	0.69505
766675	0.944323	766675	0.945064	766675	0.930202
766664	0.896408	766664	0.896924	766664	0.874346
766667	0.9514	766667	0.951957	766667	0.939248
766680	0.968383	766680	0.968695	766680	0.960729
767079	0.969272	767079	0.969814	767079	0.96064
767067	0.887625	767067	0.888826	767067	0.861163
766610	0.951301	766610	0.952026	766610	0.938132
767029	0.955854	767029	0.956497	767029	0.944378
767052	0.922363	767052	0.923348	767052	0.90276
767054	0.923694	767054	0.924679	767054	0.904558
767062	0.983261	767062	0.983527	767062	0.978609
767060	0.932153	767060	0.932972	767060	0.914998
766644	0.808299	766644	0.808685	766644	0.771356
767053	0.997106	767053	0.997143	767053	0.996352
767059	0.993027	767059	0.993121	767059	0.991127
767064	0.98847	767064	0.988621	767064	0.985478
767061	0.931753	767061	0.932585	767061	0.915432
767039	0.918676	767039	0.919662	767039	0.898371
767069	0.964326	767069	0.964871	767069	0.954653
767068	0.918899	767068	0.919793	767068	0.899177
766513	0.95588	766513	0.956657	766513	0.943177
767066	0.966842	767066	0.96752	767066	0.95706
767074	0.992607	767074	0.992719	767074	0.990506
767049	0.997839	767049	0.997865	767049	0.997301
767083	0.900857	767083	0.901886	767083	0.877391
767102	0.980879	767102	0.981174	767102	0.975538
767077	0.969239	767077	0.969706	767077	0.960834
767087	0.917624	767087	0.918384	767087	0.898611
767086	0.991451	767086	0.991568	767086	0.989121
767099	0.980648	767099	0.980902	767099	0.975564
767097	0.942673	767097	0.943493	767097	0.927932
767108	0.868765	767108	0.86961	767108	0.838793
767114	0.971414	767114	0.971778	767114	0.964017
767107	0.986564	767107	0.986756	767107	0.982889
767105	0.985234	767105	0.985456	767105	0.981126
767112	0.997017	767112	0.997054	767112	0.996248
767135	0.996695	767135	0.996737	767135	0.995833
767115	0.984751	767115	0.984982	767115	0.980554
767111	0.99113	767111	0.99126	767111	0.988679
767136	0.944572	767136	0.945251	767136	0.930748
767133	0.92045	767133	0.921422	767133	0.900658
767138	0.990941	767138	0.991064	767138	0.988485
766597	0.745318	766597	0.745363	766597	0.708703
767116	0.936936	767116	0.937697	767116	0.920991
766799	0.856887	766799	0.85685	766799	0.840507
766785	0.940997	766785	0.941312	766785	0.928331
767131	0.91593	767131	0.917073	767131	0.894406
767139	0.992104	767139	0.992232	767139	0.989799
767137	0.931299	767137	0.932185	767137	0.913636
767155	0.932895	767155	0.933813	767155	0.915896
767150	0.893033	767150	0.894173	767150	0.86737
767120	0.900038	767120	0.90103	767120	0.877231
766490	0.711086	766490	0.711762	766490	0.662576
766723	0.620468	766723	0.620918	766723	0.564939
767151	0.94235	767151	0.943131	767151	0.92754
767153	0.911485	767153	0.912495	767153	0.889899
767143	0.930985	767143	0.932039	767143	0.912561
767154	0.965964	767154	0.966414	767154	0.957015
767157	0.905792	767157	0.906741	767157	0.882801
767146	0.967369	767146	0.967856	767146	0.958366
767118	0.958289	767118	0.959067	767118	0.946521
767158	0.897055	767158	0.898625	767158	0.869239
767168	0.967627	767168	0.968124	767168	0.958681
767113	0.914678	767113	0.915971	767113	0.892911
767149	0.995855	767149	0.995911	767149	0.994736
767121	0.887371	767121	0.888257	767121	0.862309
767164	0.974916	767164	0.975373	767164	0.967658
767160	0.978898	767160	0.979239	767160	0.972965
767165	0.993875	767165	0.993957	767165	0.992253
767173	0.902827	767173	0.903705	767173	0.879412
767162	0.910348	767162	0.911339	767162	0.888613
767119	0.91289	767119	0.913553	767119	0.892618
767148	0.912172	767148	0.913315	767148	0.890244
767170	0.910048	767170	0.911405	767170	0.886226
766823	0.864272	766823	0.864613	766823	0.842014
767166	0.996904	767166	0.996942	767166	0.996102
767161	0.883291	767161	0.884295	767161	0.857216
767057	0.981584	767057	0.981839	767057	0.976558
767185	0.901681	767185	0.902632	767185	0.878824
767169	0.937227	767169	0.937951	767169	0.921856
766831	0.651909	766831	0.651942	766831	0.621885
767187	0.926892	767187	0.927676	767187	0.908873
767179	0.98005	767179	0.980348	767179	0.974539
767181	0.928132	767181	0.929014	767181	0.909612
767163	0.937937	767163	0.938913	767163	0.921043
767193	0.910581	767193	0.911405	767193	0.888422
767197	0.976166	767197	0.976479	767197	0.969873
767186	0.933028	767186	0.933888	767186	0.915903
766851	0.751193	766851	0.751353	766851	0.70462
766834	0.775176	766834	0.775454	766834	0.732361
766826	0.798092	766826	0.798813	766826	0.760426
766761	0.961402	766761	0.961857	766761	0.951501
767218	0.99252	767218	0.992628	767218	0.990443
767204	0.901773	767204	0.902532	767204	0.879279
767217	0.995621	767217	0.995683	767217	0.99443
767237	0.982445	767237	0.982703	767237	0.977604
766838	0.980354	766838	0.980613	766838	0.975203
767214	0.975296	767214	0.975691	767214	0.968378
766813	0.917642	766813	0.918128	766813	0.900084
766806	0.659267	766806	0.659988	766806	0.615718
767238	0.98891	767238	0.989071	767238	0.985875
767211	0.901499	767211	0.902491	767211	0.876525
766596	0.629877	766596	0.62854	766596	0.596412
767209	0.991827	767209	0.99195	767209	0.989536
766839	0.647708	766839	0.648084	766839	0.58885
766759	0.729673	766759	0.729561	766759	0.684411
767224	0.970505	767224	0.970976	767224	0.962236
767225	0.941257	767225	0.942055	767225	0.925887
767222	0.943428	767222	0.944201	767222	0.928316
766804	0.967228	766804	0.967599	766804	0.958683
766731	0.90438	766731	0.905583	766731	0.879891
766915	0.939861	766915	0.940661	766915	0.924065
766829	0.911759	766829	0.912994	766829	0.88774
767264	0.926129	767264	0.926887	767264	0.907799
767236	0.917872	767236	0.91872	767236	0.898015
767254	0.980609	767254	0.980865	767254	0.975456
767260	0.914174	767260	0.915155	767260	0.892624
767253	0.878173	767253	0.879543	767253	0.84789
767227	0.885259	767227	0.886784	767227	0.856466
767242	0.89216	767242	0.893502	767242	0.864715
767244	0.89137	767244	0.89279	767244	0.86322
767243	0.914124	767243	0.915388	767243	0.890673
767239	0.888197	767239	0.889335	767239	0.861269
767283	0.994549	767283	0.994618	767283	0.993111
767303	0.981911	767303	0.982194	767303	0.976855
766954	0.992117	766954	0.992235	766954	0.989925
767304	0.993683	767304	0.993766	767304	0.991994
766925	0.968377	766925	0.968707	766925	0.960642
767296	0.978194	767296	0.978518	767296	0.972193
767286	0.972673	767286	0.973025	767286	0.965538
767319	0.982678	767319	0.982922	767319	0.977933
767288	0.980006	767288	0.980303	767288	0.974483
767285	0.977201	767285	0.977535	767285	0.970999
766766	0.865051	766766	0.866181	766766	0.833113
767294	0.917568	767294	0.918622	767294	0.89632
766811	0.845855	766811	0.846904	766811	0.811826
766871	0.930641	766871	0.931622	766871	0.912407
767276	0.923377	767276	0.924292	767276	0.904125
766837	0.812967	766837	0.813298	766837	0.780611
767256	0.301918	767256	0.298925	767256	0.269438
767324	0.938698	767324	0.939524	767324	0.922677
766847	0.836195	766847	0.836014	766847	0.821605
767315	0.909677	767315	0.910118	767315	0.888145
767310	0.908607	767310	0.909456	767310	0.88644
767275	0.919885	767275	0.920658	767275	0.899789
767313	0.985702	767313	0.985938	767313	0.981477
767312	0.995495	767312	0.995559	767312	0.994265
767327	0.961226	767327	0.961824	767327	0.950589
767308	0.877514	767308	0.87904	767308	0.846374
767307	0.91678	767307	0.917645	767307	0.896205
767341	0.939711	767341	0.94068	767341	0.923473
767291	0.924132	767291	0.924901	767291	0.905255
767318	0.996384	767318	0.996431	767318	0.995425
767338	0.857428	767338	0.858552	767338	0.824495
766900	0.742091	766900	0.741245	766900	0.719325
767331	0.970681	767331	0.971064	767331	0.963073
767328	0.924231	767328	0.925142	767328	0.904847
767332	0.926544	767332	0.927205	767332	0.908153
767323	0.887186	767323	0.888163	767323	0.859521
767325	0.896593	767325	0.897608	767325	0.871456
766754	0.926426	766754	0.926897	766754	0.910555
767360	0.997476	767360	0.997507	767360	0.996834
766917	0.543608	766917	0.541045	766917	0.493856
766841	0.738875	766841	0.739108	766841	0.693541
767340	0.907592	767340	0.908339	767340	0.885686
767343	0.920638	767343	0.921281	767343	0.902604
766911	0.964887	766911	0.965485	766911	0.955011
767347	0.988496	767347	0.988653	767347	0.985397
767334	0.898893	767334	0.899739	767334	0.875251
767336	0.871224	767336	0.872392	767336	0.84211
766918	0.929412	766918	0.930175	766918	0.91219
767351	0.914834	767351	0.915636	767351	0.893883
767018	0.924367	767018	0.925189	767018	0.905799
767346	0.911765	767346	0.912747	767346	0.889874
767370	0.96244	767370	0.962936	767370	0.952528
767364	0.997175	767364	0.997213	767364	0.996429
767361	0.915903	767361	0.916784	767361	0.895803
767409	0.928067	767409	0.928882	767409	0.910666
767348	0.993825	767348	0.993909	767348	0.99217
767371	0.990449	767371	0.990593	767371	0.987776
766928	0.495449	766928	0.49509	766928	0.461408
767369	0.918909	767369	0.919766	767369	0.899283
767363	0.995758	767363	0.995819	767363	0.994606
767372	0.980593	767372	0.980858	767372	0.975321
767362	0.978062	767362	0.978393	767362	0.97212
767019	0.750973	767019	0.751242	767019	0.706425
766771	0.937228	766771	0.937566	766771	0.924061
767035	0.482214	767035	0.480651	767035	0.428197
767368	0.916646	767368	0.917327	767368	0.896826
767356	0.921371	767356	0.922262	767356	0.902103
767396	0.974171	767396	0.974632	767396	0.96662
767026	0.593673	767026	0.593087	767026	0.549362
767352	0.907635	767352	0.908557	767352	0.885019
767392	0.99753	767392	0.997564	767392	0.996876
767400	0.909694	767400	0.910824	767400	0.887172
767389	0.903663	767389	0.904788	767389	0.879727
767403	0.902263	767403	0.903448	767403	0.878006
767374	0.92011	767374	0.920791	767374	0.901523
767373	0.880924	767373	0.881709	767373	0.854451
766992	0.642416	766992	0.64091	766992	0.603758
767401	0.909307	767401	0.910406	767401	0.886651
767407	0.894996	767407	0.895845	767407	0.869988
767406	0.898538	767406	0.900011	767406	0.872582
767412	0.900144	767412	0.901253	767412	0.876129
767402	0.997165	767402	0.997204	767402	0.996424
766848	0.989852	766848	0.989995	766848	0.98709
767014	0.91075	767014	0.911953	767014	0.887452
767016	0.66835	767016	0.668443	767016	0.649163
766927	0.959202	766927	0.959832	766927	0.948173
767423	0.925731	767423	0.926493	767423	0.907652
767419	0.914442	767419	0.915266	767419	0.894266
767422	0.991748	767422	0.991865	767422	0.98949
767418	0.916667	767418	0.91776	767418	0.895594
767134	0.955641	767134	0.956101	767134	0.945024
767426	0.968971	767426	0.969511	767426	0.96026
767410	0.909852	767410	0.910949	767410	0.887571
767428	0.924437	767428	0.925476	767428	0.904931
767393	0.991041	767393	0.991171	767393	0.988579
767452	0.982091	767452	0.982352	767452	0.97725
767454	0.982016	767454	0.982295	767454	0.976991
767073	0.925308	767073	0.925888	767073	0.90903
767453	0.926567	767453	0.927332	767453	0.909289
767441	0.972707	767441	0.973195	767441	0.964941
767432	0.911783	767432	0.91282	767432	0.889966
767438	0.917743	767438	0.918724	767438	0.897621
767436	0.897123	767436	0.898067	767436	0.873693
767430	0.929866	767430	0.930702	767430	0.912334
767416	0.911918	767416	0.913109	767416	0.889329
767091	0.947342	767091	0.947772	767091	0.935238
767446	0.986704	767446	0.986906	767446	0.983046
767457	0.981403	767457	0.981687	767457	0.976294
767439	0.918307	767439	0.919301	767439	0.89801
767451	0.911526	767451	0.912526	767451	0.8895
767443	0.906704	767443	0.907654	767443	0.884434
767078	0.946507	767078	0.947307	767078	0.932399
767459	0.927017	767459	0.927988	767459	0.908016
767463	0.89709	767463	0.89842	767463	0.871111
767089	0.955899	767089	0.956412	767089	0.945269
767449	0.924293	767449	0.925299	767449	0.905564
767461	0.995273	767461	0.99534	767461	0.993984
767466	0.922957	767466	0.923822	767466	0.904332
767468	0.88583	767468	0.886721	767468	0.859437
767467	0.990687	767467	0.990834	767467	0.988059
767469	0.899303	767469	0.900393	767469	0.874706
767470	0.885701	767470	0.886476	767470	0.859343
767475	0.920138	767475	0.921147	767475	0.900526
767478	0.967404	767478	0.967956	767478	0.958423
767471	0.911237	767471	0.912258	767471	0.890165
767482	0.982807	767482	0.983142	767482	0.977667
767480	0.920457	767480	0.92141	767480	0.900741
767417	0.42309	767417	0.422026	767417	0.387169
767127	0.670519	767127	0.671075	767127	0.616817
767498	0.94388	767498	0.944782	767498	0.928767
767483	0.952755	767483	0.953499	767483	0.940006
767501	0.986267	767501	0.986463	767501	0.982496
767484	0.993388	767484	0.993483	767484	0.991591
767084	0.694205	767084	0.69465	767084	0.66391
767481	0.916979	767481	0.918037	767481	0.896125
767487	0.992431	767487	0.99255	767487	0.990285
767486	0.970773	767486	0.97132	767486	0.962372
767489	0.921049	767489	0.921847	767489	0.90147
767117	0.9246	767117	0.92515	767117	0.90834
767485	0.995005	767485	0.995083	767485	0.9936
767473	0.914037	767473	0.915064	767473	0.892185
767488	0.924706	767488	0.925547	767488	0.906461
767072	0.974316	767072	0.974569	767072	0.968346
767491	0.92844	767491	0.929296	767491	0.91039
767490	0.905048	767490	0.90617	767490	0.881278
767497	0.881315	767497	0.882479	767497	0.852592
767504	0.979987	767504	0.980336	767504	0.974247
767499	0.909562	767499	0.910738	767499	0.886679
767506	0.953905	767506	0.954535	767506	0.941883
767529	0.914874	767529	0.915777	767529	0.894368
767505	0.923932	767505	0.924923	767505	0.9048
767507	0.925462	767507	0.926317	767507	0.907772
767543	0.977054	767543	0.977395	767543	0.970814
767522	0.990378	767522	0.99052	767522	0.987682
767532	0.963622	767532	0.964232	767532	0.953641
767514	0.916404	767514	0.917317	767514	0.89623
767508	0.946584	767508	0.947455	767508	0.932131
767518	0.96315	767518	0.963685	767518	0.953395
767515	0.964218	767515	0.9647	767515	0.954757
767519	0.966919	767519	0.967443	767519	0.957646
767521	0.92513	767521	0.926155	767521	0.906219
767544	0.946914	767544	0.947642	767544	0.932971
767509	0.949041	767509	0.949874	767509	0.934882
767510	0.913592	767510	0.914703	767510	0.891919
767109	0.873246	767109	0.874865	767109	0.841262
767520	0.993834	767520	0.993926	767520	0.992112
767523	0.984144	767523	0.984406	767523	0.9796
767192	0.841585	767192	0.842593	767192	0.810239
767549	0.978527	767549	0.978848	767549	0.972649
767093	0.870177	767093	0.871273	767093	0.840347
767098	0.907562	767098	0.908589	767098	0.884832
767535	0.990522	767535	0.990667	767535	0.987865
767541	0.92092	767541	0.922113	767541	0.900384
767530	0.885563	767530	0.886634	767530	0.858409
767540	0.925897	767540	0.926915	767540	0.90735
767557	0.92519	767557	0.926047	767557	0.906376
767537	0.898528	767537	0.899648	767537	0.873896
767542	0.889041	767542	0.890366	767542	0.859911
767558	0.989783	767558	0.989929	767558	0.986948
767559	0.913075	767559	0.914042	767559	0.891759
767578	0.949475	767578	0.950375	767578	0.935212
767184	0.422989	767184	0.4232	767184	0.385777
767567	0.985337	767567	0.985578	767567	0.98115
767551	0.989087	767551	0.989246	767551	0.986073
767547	0.907967	767547	0.909366	767547	0.883413
767563	0.915221	767563	0.91598	767563	0.895158
767560	0.918937	767560	0.920198	767560	0.897143
767572	0.990865	767572	0.991009	767572	0.988263
767571	0.890335	767571	0.89141	767571	0.863786
767574	0.911802	767574	0.912964	767574	0.88948
767125	0.782762	767125	0.782529	767125	0.761528
767579	0.993771	767579	0.993868	767579	0.991997
767142	0.866042	767142	0.866419	767142	0.843627
767573	0.995992	767573	0.996052	767573	0.994884
767577	0.923596	767577	0.924571	767577	0.904501
767575	0.945476	767575	0.946257	767575	0.931012
767585	0.911899	767585	0.912852	767585	0.890964
767580	0.919438	767580	0.920157	767580	0.899697
767581	0.960128	767581	0.960734	767581	0.949084
767583	0.995135	767583	0.995209	767583	0.993769
767122	0.456114	767122	0.456279	767122	0.416367
767586	0.877374	767586	0.878444	767586	0.849212
767017	0.865519	767017	0.865925	767017	0.844006
767601	0.963592	767601	0.964146	767601	0.953574
767597	0.970267	767597	0.970685	767597	0.962224
767590	0.906305	767590	0.907123	767590	0.884665
767588	0.884214	767588	0.885143	767588	0.857783
767582	0.898632	767582	0.899243	767582	0.875279
766852	0.695214	766852	0.695417	766852	0.642118
767629	0.983618	767629	0.983856	767629	0.979109
767603	0.952439	767603	0.953132	767603	0.939379
767272	0.941371	767272	0.942176	767272	0.926605
767599	0.993998	767599	0.994084	767599	0.992377
767592	0.901411	767592	0.902206	767592	0.877982
767598	0.917462	767598	0.918214	767598	0.898443
767591	0.904549	767591	0.905315	767591	0.882675
767262	0.903798	767262	0.904873	767262	0.88015
767602	0.976998	767602	0.977399	767602	0.970328
767176	0.82711	767176	0.828153	767176	0.788667
767251	0.967284	767251	0.967768	767251	0.958507
767232	0.966594	767232	0.966957	767232	0.958188
767593	0.930752	767593	0.93153	767593	0.91369
767595	0.900282	767595	0.901026	767595	0.87619
767606	0.931068	767606	0.931774	767606	0.914594
767605	0.995214	767605	0.995281	767605	0.993916
767607	0.996675	767607	0.99672	767607	0.995795
767617	0.902997	767617	0.904161	767617	0.878061
767608	0.906374	767608	0.907334	767608	0.883859
767609	0.908513	767609	0.909442	767609	0.886176
767270	0.984215	767270	0.984476	767270	0.979869
767268	0.687154	767268	0.686676	767268	0.640945
767622	0.958643	767622	0.959168	767622	0.948176
767621	0.982976	767621	0.98326	767621	0.9781
767619	0.923533	767619	0.924363	767619	0.904865
767677	0.958789	767677	0.95946	767677	0.947359
767647	0.941921	767647	0.942741	767647	0.926563
767628	0.911979	767628	0.912872	767628	0.890572
767623	0.920438	767623	0.92134	767623	0.900926
767626	0.902255	767626	0.903295	767626	0.877683
767289	0.814833	767289	0.816188	767289	0.774509
767636	0.902066	767636	0.902973	767636	0.879539
767631	0.913511	767631	0.914319	767631	0.892891
767637	0.913195	767637	0.914194	767637	0.891912
767640	0.915778	767640	0.916726	767640	0.895055
767670	0.963028	767670	0.963586	767670	0.952759
767641	0.893999	767641	0.894841	767641	0.869027
767321	0.962278	767321	0.962789	767321	0.952285
767644	0.898061	767644	0.899033	767644	0.873793
767651	0.90904	767651	0.909983	767651	0.887196
767650	0.899265	767650	0.900591	767650	0.874232
767655	0.89548	767655	0.896393	767655	0.87157
767659	0.923208	767659	0.924103	767659	0.903964
767333	0.964382	767333	0.964833	767333	0.955221
767661	0.940378	767661	0.941243	767661	0.92442
767643	0.872946	767643	0.873844	767643	0.843208
767665	0.970032	767665	0.970487	767665	0.961995
767662	0.874195	767662	0.875276	767662	0.84288
767278	0.374065	767278	0.369956	767278	0.327232
767658	0.996349	767658	0.996404	767658	0.995323
767676	0.974546	767676	0.97499	767676	0.967164
767668	0.985242	767668	0.985503	767668	0.980945
767664	0.889517	767664	0.890237	767664	0.863344
767667	0.882848	767667	0.884064	767667	0.853795
767673	0.903761	767673	0.905	767673	0.879063
767672	0.906327	767672	0.907273	767672	0.884184
767688	0.991893	767688	0.99201	767688	0.989656
767695	0.905475	767695	0.906529	767695	0.881828
767699	0.995617	767699	0.995682	767699	0.994407
767675	0.909496	767675	0.910495	767675	0.886786
767690	0.946571	767690	0.947248	767690	0.93256
767302	0.878393	767302	0.879643	767302	0.848707
767683	0.913585	767683	0.914525	767683	0.891705
767685	0.847549	767685	0.84828	767685	0.814074
767678	0.887892	767678	0.888883	767678	0.861873
767322	0.947833	767322	0.948392	767322	0.935271
767701	0.908142	767701	0.908945	767701	0.886918
767689	0.951768	767689	0.952538	767689	0.938573
767687	0.885183	767687	0.886184	767687	0.859372
767694	0.888714	767694	0.889797	767694	0.862331
767700	0.856966	767700	0.857542	767700	0.825659
767709	0.88664	767709	0.887873	767709	0.859219
767714	0.918154	767714	0.919086	767714	0.89812
767702	0.881801	767702	0.882702	767702	0.855006
767707	0.903992	767707	0.904985	767707	0.880264
767705	0.88745	767705	0.888397	767705	0.861216
767712	0.995773	767712	0.995845	767712	0.994573
767728	0.990751	767728	0.9909	767728	0.9881
767717	0.994586	767717	0.994677	767717	0.993026
767708	0.913693	767708	0.914628	767708	0.8916
767704	0.972614	767704	0.973087	767704	0.964837
767722	0.924429	767722	0.925243	767722	0.905812
767715	0.931959	767715	0.932849	767715	0.914735
767734	0.99657	767734	0.996625	767734	0.995634
767726	0.915062	767726	0.915884	767726	0.895196
767220	0.931352	767220	0.932099	767220	0.91427
767732	0.99321	767732	0.99332	767732	0.991263
767747	0.979454	767747	0.979751	767747	0.973901
767729	0.922367	767729	0.923192	767729	0.90318
767295	0.851649	767295	0.852688	767295	0.82039
767743	0.910993	767743	0.911901	767743	0.889487
767740	0.99747	767740	0.997507	767740	0.996791
767378	0.777701	767378	0.7785	767378	0.72901
767200	0.859243	767200	0.859549	767200	0.845488
767737	0.909712	767737	0.910506	767737	0.888611
767749	0.927449	767749	0.928278	767749	0.909745
767259	0.940992	767259	0.941773	767259	0.925492
767172	0.929635	767172	0.930238	767172	0.913696
767754	0.9439	767754	0.944938	767754	0.928227
767757	0.997181	767757	0.997227	767757	0.996401
767771	0.973404	767771	0.973782	767771	0.966263
767763	0.916544	767763	0.917262	767763	0.896643
767758	0.996115	767758	0.996184	767758	0.995021
767756	0.909848	767756	0.910757	767756	0.888114
767765	0.993636	767765	0.993737	767765	0.991816
767779	0.98771	767779	0.987913	767779	0.984189
767766	0.956559	767766	0.957385	767766	0.94431
767780	0.915102	767780	0.916215	767780	0.893742
767773	0.913916	767773	0.91498	767773	0.892237
767778	0.895043	767778	0.896347	767778	0.869148
767781	0.884056	767781	0.885524	767781	0.855056
767794	0.972707	767794	0.973232	767794	0.964797
767805	0.970772	767805	0.971184	767805	0.962962
767788	0.915299	767788	0.916111	767788	0.894659
767250	0.804289	767250	0.805499	767250	0.764885
767806	0.980884	767806	0.98118	767806	0.97556
767405	0.808805	767405	0.810057	767405	0.767617
767782	0.970093	767782	0.970592	767782	0.961818
767447	0.88939	767447	0.890513	767447	0.863587
767398	0.939667	767398	0.940701	767398	0.923162
767314	0.406346	767314	0.403737	767314	0.370979
767787	0.925222	767787	0.926148	767787	0.907003
767297	0.587807	767297	0.587305	767297	0.534995
767791	0.930145	767791	0.930856	767791	0.91338
767804	0.974532	767804	0.974947	767804	0.967383
767349	0.926654	767349	0.92721	767349	0.910281
767798	0.920873	767798	0.921871	767798	0.900523
767790	0.933054	767790	0.933772	767790	0.916848
767826	0.977949	767826	0.978329	767826	0.971574
767786	0.927462	767786	0.928277	767786	0.90968
767249	0.472392	767249	0.471128	767249	0.42105
767811	0.927076	767811	0.927866	767811	0.909357
767814	0.968181	767814	0.968698	767814	0.959341
767801	0.92135	767801	0.922344	767801	0.901692
767813	0.990095	767813	0.990254	767813	0.986793
767803	0.929364	767803	0.93025	767803	0.910694
767832	0.912963	767832	0.913716	767832	0.891972
767829	0.901183	767829	0.902391	767829	0.877007
767817	0.909941	767817	0.910856	767817	0.888089
767836	0.95383	767836	0.954466	767836	0.941674
767839	0.910929	767839	0.911833	767839	0.890126
767845	0.991701	767845	0.991862	767845	0.98915
767344	0.531122	767344	0.531125	767344	0.509542
767842	0.917043	767842	0.918209	767842	0.895562
767853	0.96425	767853	0.964761	767853	0.954626
767841	0.901588	767841	0.90265	767841	0.87766
767866	0.994596	767866	0.994722	767866	0.992858
767846	0.931605	767846	0.932395	767846	0.914927
767837	0.994784	767837	0.994906	767837	0.993199
767843	0.927097	767843	0.927921	767843	0.908728
767152	0.723954	767152	0.724367	767152	0.698084
767858	0.9301	767858	0.931069	767858	0.912174
767865	0.982816	767865	0.983162	767865	0.977507
767859	0.993127	767859	0.99324	767859	0.991155
767867	0.969203	767867	0.969748	767867	0.960475
767090	0.528289	767090	0.528495	767090	0.508001
767873	0.919997	767873	0.920832	767873	0.901053
767875	0.98475	767875	0.985023	767875	0.980253
767876	0.908052	767876	0.908811	767876	0.886821
767375	0.683044	767375	0.683198	767375	0.635302
767171	0.891604	767171	0.893384	767171	0.862502
767870	0.90824	767870	0.909069	767870	0.885701
767868	0.9069	767868	0.907939	767868	0.8839
767871	0.915789	767871	0.916926	767871	0.893716
767869	0.952285	767869	0.95304	767869	0.939671
767872	0.904719	767872	0.905826	767872	0.880973
767831	0.907618	767831	0.908423	767831	0.884914
767287	0.743679	767287	0.74413	767287	0.709494
767879	0.88941	767879	0.890815	767879	0.861054
767880	0.909061	767880	0.910301	767880	0.885438
767877	0.90195	767877	0.903046	767877	0.877029
767893	0.925326	767893	0.926308	767893	0.90598
767894	0.980932	767894	0.981244	767894	0.975507
767884	0.922738	767884	0.923765	767884	0.903316
767881	0.903439	767881	0.904661	767881	0.878698
767882	0.960887	767882	0.961586	767882	0.949824
767900	0.901597	767900	0.90241	767900	0.879093
767889	0.932346	767889	0.933186	767889	0.915234
767899	0.956055	767899	0.956757	767899	0.944039
767886	0.868162	767886	0.869294	767886	0.839336
767892	0.90509	767892	0.906006	767892	0.882285
767503	0.521845	767503	0.519685	767503	0.46416
767921	0.951269	767921	0.952099	767921	0.93782
767914	0.993157	767914	0.993286	767914	0.99079
767902	0.92006	767902	0.920878	767902	0.901013
767915	0.886421	767915	0.887484	767915	0.860103
767904	0.900936	767904	0.901937	767904	0.877025
767910	0.992972	767910	0.993107	767910	0.990692
767906	0.99614	767906	0.99623	767906	0.994996
767925	0.964849	767925	0.965379	767925	0.95525
767927	0.931708	767927	0.932755	767927	0.91354
767920	0.991702	767920	0.991982	767920	0.988171
767421	0.777523	767421	0.77849	767421	0.731032
767919	0.991106	767919	0.991423	767919	0.987596
767917	0.932632	767917	0.933501	767917	0.915354
767926	0.92688	767926	0.927697	767926	0.908917
767944	0.918618	767944	0.919364	767944	0.898935
767932	0.925086	767932	0.92608	767932	0.906311
767934	0.901581	767934	0.902405	767934	0.878402
767929	0.905648	767929	0.906522	767929	0.883876
767938	0.991483	767938	0.991653	767938	0.988047
767946	0.953368	767946	0.954127	767946	0.940573
767533	0.71882	767533	0.718998	767533	0.689054
767937	0.990595	767937	0.990783	767937	0.987399
767525	0.944038	767525	0.944596	767525	0.931055
767517	0.847001	767517	0.848426	767517	0.810864
767887	0.921087	767887	0.92193	767887	0.90171
767883	0.918794	767883	0.920099	767883	0.897371
767941	0.893703	767941	0.894879	767941	0.867903
767939	0.957275	767939	0.957925	767939	0.945549
767942	0.993007	767942	0.993156	767942	0.990565
767947	0.927329	767947	0.928265	767947	0.908326
767943	0.96432	767943	0.964873	767943	0.954559
767956	0.991304	767956	0.991454	767956	0.98799
767945	0.919763	767945	0.920811	767945	0.899497
767604	0.48251	767604	0.482151	767604	0.462004
767399	0.771065	767399	0.771992	767399	0.72096
767955	0.971648	767955	0.97209	767955	0.963811
767930	0.992599	767930	0.992747	767930	0.990147
767951	0.914649	767951	0.915583	767951	0.893805
767958	0.975071	767958	0.975667	767958	0.966887
767954	0.931165	767954	0.932193	767954	0.912742
767911	0.390405	767911	0.390377	767911	0.367074
767568	0.801761	767568	0.802491	767568	0.771104
767953	0.919706	767953	0.920915	767953	0.898479
767957	0.950029	767957	0.950771	767957	0.936497
767952	0.942553	767952	0.943455	767952	0.926724
767967	0.911597	767967	0.912685	767967	0.890155
767968	0.909314	767968	0.910337	767968	0.886658
767961	0.906461	767961	0.907719	767961	0.881797
767963	0.994839	767963	0.994827	767963	0.992755
767965	0.919729	767965	0.920658	767965	0.899261
767979	0.979285	767979	0.979647	767979	0.973297
767977	0.988374	767977	0.988605	767977	0.984759
767973	0.911846	767973	0.912744	767973	0.890436
767974	0.941683	767974	0.942541	767974	0.92616
767972	0.917686	767972	0.918732	767972	0.896447
767620	0.900531	767620	0.902005	767620	0.874301
767980	0.906175	767980	0.907072	767980	0.883671
767982	0.88936	767982	0.890505	767982	0.861571
767615	0.946443	767615	0.946984	767615	0.933521
767975	0.97178	767975	0.972223	767975	0.964015
767987	0.923688	767987	0.924515	767987	0.904961
767634	0.92492	767634	0.926017	767634	0.904751
767983	0.869395	767983	0.870494	767983	0.838912
767025	0.849615	767025	0.850477	767025	0.818998
767408	0.651289	767408	0.650705	767408	0.590879
767994	0.913839	767994	0.914763	767994	0.892381
767988	0.910548	767988	0.911437	767988	0.888667
767989	0.904198	767989	0.905459	767989	0.880755
768004	0.913565	768004	0.914667	768004	0.892365
768010	0.969489	768010	0.970128	768010	0.960116
768005	0.991478	768005	0.991705	768005	0.987962
767997	0.977421	767997	0.977768	767997	0.971147
768001	0.922419	768001	0.923368	768001	0.902523
768009	0.954734	768009	0.955949	768009	0.940881
768008	0.909941	768008	0.910935	768008	0.888265
768015	0.969115	768015	0.969666	768015	0.960362
768013	0.976254	768013	0.976589	768013	0.969292
768011	0.904523	768011	0.905578	768011	0.880742
768014	0.987487	768014	0.987957	768014	0.98241
768017	0.895259	768017	0.896506	768017	0.868918
768023	0.90627	768023	0.907419	768023	0.882986
768028	0.917169	768028	0.918293	768028	0.895683
768020	0.990095	768020	0.990366	768020	0.985765
768026	0.923227	768026	0.924177	768026	0.904139
768025	0.968873	768025	0.969745	768025	0.958618
768030	0.986112	768030	0.986351	768030	0.982077
768029	0.961517	768029	0.962202	768029	0.950708
768032	0.984289	768032	0.985207	768032	0.977606
768031	0.923603	768031	0.924542	768031	0.90477
768042	0.909357	768042	0.910577	768042	0.885932
768027	0.964047	768027	0.964539	768027	0.954414
767610	0.84036	767610	0.841478	767610	0.80389
768035	0.977427	768035	0.977775	768035	0.97121
767645	0.926543	767645	0.92737	767645	0.908704
768038	0.919698	768038	0.920777	768038	0.899139
768036	0.911741	768036	0.913053	768036	0.888816
767632	0.857046	767632	0.857776	767632	0.826811
767633	0.919754	767633	0.920683	767633	0.899965
768051	0.949675	768051	0.950468	768051	0.935802
768044	0.964769	768044	0.9653	768044	0.955345
767648	0.946004	767648	0.946852	767648	0.931141
767612	0.796721	767612	0.798249	767612	0.748512
768052	0.920806	768052	0.921773	768052	0.900962
767639	0.85585	767639	0.856965	767639	0.82392
767653	0.869095	767653	0.870587	767653	0.836659
767527	0.615325	767527	0.614043	767527	0.555062
768045	0.915665	768045	0.916608	768045	0.894612
767642	0.729976	767642	0.728818	767642	0.688881
768058	0.901361	768058	0.902708	768058	0.875245
768059	0.91096	768059	0.912185	768059	0.888218
768034	0.913549	768034	0.914856	768034	0.891111
768060	0.94916	768060	0.95032	768060	0.933215
767630	0.47259	767630	0.471643	767630	0.441923
768053	0.413691	768053	0.410582	768053	0.35958
767613	0.788652	767613	0.788973	767613	0.747701
768077	0.98068	768077	0.981083	768077	0.974689
767618	0.836683	767618	0.838201	767618	0.799794
768049	0.891851	768049	0.892953	768049	0.865285
768063	0.905389	768063	0.906739	768063	0.880961
768064	0.890024	768064	0.891251	768064	0.863535
768066	0.910979	768066	0.912366	768066	0.887693
768065	0.892758	768065	0.894048	768065	0.865677
767976	0.524228	767976	0.522773	767976	0.462264
768068	0.921516	768068	0.922506	768068	0.902015
768078	0.922137	768078	0.923282	768078	0.901669
768073	0.908501	768073	0.909589	768073	0.885207
768070	0.931962	768070	0.932836	768070	0.913605
768079	0.944791	768079	0.946358	768079	0.926874
768054	0.48094	768054	0.47775	768054	0.422362
768086	0.933155	768086	0.934031	768086	0.91614
768087	0.980109	768087	0.981604	768087	0.97172
768081	0.932702	768081	0.933642	768081	0.915313
768080	0.960414	768080	0.961005	768080	0.949731
768089	0.920537	768089	0.921687	768089	0.900126
768105	0.976772	768105	0.977444	768105	0.969232
768102	0.907778	768102	0.908818	768102	0.884266
768119	0.962945	768119	0.963504	768119	0.952787
768084	0.941111	768084	0.941847	768084	0.924349
767959	0.922094	767959	0.923292	767959	0.901043
767759	0.69815	767759	0.69773	767759	0.669079
768094	0.970591	768094	0.971119	768094	0.962093
768022	0.446656	768022	0.446127	768022	0.392641
768103	0.905755	768103	0.906791	768103	0.882431
768124	0.957893	768124	0.95857	768124	0.946009
768107	0.955284	768107	0.956101	768107	0.942577
768132	0.965317	768132	0.965882	768132	0.955528
767663	0.615582	767663	0.615659	767663	0.557691
768108	0.916087	768108	0.917023	768108	0.894572
767680	0.644089	767680	0.642813	767680	0.597536
768097	0.954335	768097	0.955146	768097	0.941068
768050	0.917449	768050	0.918593	768050	0.896215
767706	0.535651	767706	0.533021	767706	0.484518
767739	0.82102	767739	0.822639	767739	0.779297
767769	0.931058	767769	0.932133	767769	0.912315
767625	0.408616	767625	0.407005	767625	0.362011
768110	0.894463	768110	0.895484	768110	0.868339
767565	0.773416	767565	0.774911	767565	0.722038
767764	0.844681	767764	0.845887	767764	0.808549
768116	0.916497	768116	0.917826	768116	0.894199
767660	0.892197	767660	0.893505	767660	0.864609
768112	0.921265	768112	0.922259	768112	0.900899
768039	0.284308	768039	0.281516	768039	0.251259
768117	0.924115	768117	0.925041	768117	0.904702
768144	0.970015	768144	0.970662	768144	0.960872
767785	0.881676	767785	0.882758	767785	0.852951
768123	0.831308	768123	0.832611	768123	0.792012
768120	0.909265	768120	0.910744	768120	0.884875
768126	0.913831	768126	0.914937	768126	0.891307
768121	0.93912	768121	0.940065	768121	0.922847
768125	0.898257	768125	0.899493	768125	0.872788
768002	0.586499	768002	0.585947	768002	0.530747
768147	0.945158	768147	0.946173	768147	0.929339
767797	0.666	767797	0.663723	767797	0.610557
767654	0.862004	767654	0.863866	767654	0.826129
768148	0.94408	768148	0.945065	768148	0.928275
767684	0.685611	767684	0.685092	767684	0.631564
768138	0.919057	768138	0.920222	768138	0.897825
768104	0.929158	768104	0.930234	768104	0.910602
768133	0.923846	768133	0.924958	768133	0.903953
768162	0.96157	768162	0.962195	768162	0.951008
768135	0.889724	768135	0.89092	768135	0.861553
768136	0.907899	768136	0.909025	768136	0.884344
768140	0.924067	768140	0.924966	768140	0.903914
768129	0.898777	768129	0.899915	768129	0.873154
768062	0.583033	768062	0.579856	768062	0.533661
767496	0.57112	767496	0.567344	767496	0.516035
768154	0.910551	768154	0.911575	768154	0.888105
768141	0.912476	768141	0.91358	768141	0.889902
768155	0.903097	768155	0.904183	768155	0.878408
768156	0.960136	768156	0.96207	768156	0.943944
768178	0.951797	768178	0.952608	768178	0.938236
768167	0.90968	768167	0.910888	768167	0.886372
768164	0.895674	768164	0.89691	768164	0.869465
768166	0.924094	768166	0.925106	768166	0.903752
768159	0.964034	768159	0.965503	768159	0.950253
768183	0.970891	768183	0.97146	768183	0.962167
768173	0.912246	768173	0.91368	768173	0.888786
768174	0.949107	768174	0.951715	768174	0.928928
768176	0.903149	768176	0.904511	768176	0.877842
768170	0.89232	768170	0.89348	768170	0.865614
768186	0.904018	768186	0.90524	768186	0.879604
768203	0.954341	768203	0.955212	768203	0.941082
768187	0.959945	768187	0.960679	768187	0.948408
768182	0.957256	768182	0.958148	768182	0.944314
768205	0.963681	768205	0.964474	768205	0.952661
767696	0.941596	767696	0.943197	767696	0.923518
768201	0.877623	768201	0.878576	768201	0.849112
767810	0.875106	767810	0.877049	767810	0.846242
768190	0.884728	768190	0.886069	768190	0.855348
768202	0.903773	768202	0.904876	768202	0.879607
768194	0.83896	768194	0.840011	768194	0.802778
768216	0.90199	768216	0.90317	768216	0.876722
768206	0.947556	768206	0.948628	768206	0.931943
768195	0.508356	768195	0.505949	768195	0.482645
768235	0.904993	768235	0.906255	768235	0.879545
767860	0.900447	767860	0.901911	767860	0.876825
768212	0.902579	768212	0.903646	768212	0.877753
768219	0.898464	768219	0.899843	768219	0.871866
768228	0.933246	768228	0.934792	768228	0.911811
767850	0.88645	767850	0.888288	767850	0.856058
767855	0.85476	767855	0.856953	767855	0.818472
768230	0.907404	768230	0.908587	768230	0.883071
768232	0.867872	768232	0.86929	768232	0.834793
768236	0.871883	768236	0.872939	768236	0.840395
768231	0.894459	768231	0.895872	768231	0.866853
768225	0.895007	768225	0.896476	768225	0.867505
768191	0.812833	768191	0.813274	768191	0.775369
768175	0.849768	768175	0.851922	768175	0.811471
768208	0.500734	768208	0.500347	768208	0.477442
768128	0.761898	768128	0.76272	768128	0.717252
768259	0.951806	768259	0.952792	768259	0.937797
767995	0.723924	767995	0.72431	767995	0.672675
768239	0.90576	768239	0.907183	768239	0.88035
768241	0.965694	768241	0.966421	768241	0.955353
768237	0.88026	768237	0.881772	768237	0.849907
768245	0.899181	768245	0.900571	768245	0.872604
768246	0.980183	768246	0.980697	768246	0.973284
768244	0.750399	768244	0.749518	768244	0.705066
767898	0.830468	767898	0.832711	767898	0.786135
768252	0.984591	768252	0.985182	768252	0.9782
768276	0.899663	768276	0.901103	768276	0.873193
768265	0.9471	768265	0.94808	768265	0.931883
768249	0.955574	768249	0.956611	768249	0.942102
768262	0.871721	768262	0.873027	768262	0.840247
768268	0.924061	768268	0.925373	768268	0.902843
768248	0.869246	768248	0.870539	768248	0.837275
768258	0.681693	768258	0.682669	768258	0.621408
768240	0.862108	768240	0.862898	768240	0.830256
768250	0.878861	768250	0.88004	768250	0.84963
768247	0.880597	768247	0.881728	768247	0.852106
768275	0.88888	768275	0.890077	768275	0.861752
768285	0.906771	768285	0.908332	768285	0.881794
768267	0.882798	768267	0.884214	768267	0.854104
768270	0.913346	768270	0.914586	768270	0.891326
768311	0.743185	768311	0.742205	768311	0.698258
768139	0.866099	768139	0.868559	768139	0.82867
768266	0.96209	768266	0.962982	768266	0.950288
768260	0.902312	768260	0.903719	768260	0.876496
768272	0.897244	768272	0.898673	768272	0.871096
768278	0.913903	768278	0.915376	768278	0.890479
768264	0.910885	768264	0.912218	768264	0.886195
767903	0.917643	767903	0.919836	767903	0.892283
768282	0.979231	768282	0.979713	768282	0.972157
768284	0.958452	768284	0.959538	768284	0.944914
768297	0.971533	768297	0.972206	768297	0.962309
768303	0.938809	768303	0.94041	768303	0.918877
768290	0.921937	768290	0.923012	768290	0.90172
768312	0.966895	768312	0.967745	768312	0.956186
768315	0.883572	768315	0.88499	768315	0.854336
768313	0.9131	768313	0.91477	768313	0.889609
768277	0.972291	768277	0.973423	768277	0.962144
768305	0.921065	768305	0.922824	768305	0.896966
767835	0.439404	767835	0.434279	767835	0.381842
768325	0.890892	768325	0.892703	768325	0.861932
768209	0.752738	768209	0.754054	768209	0.698426
768319	0.909739	768319	0.911356	768319	0.885464
768322	0.978997	768322	0.979761	768322	0.970719
768323	0.879393	768323	0.880953	768323	0.849861
768329	0.9149	768329	0.916485	768329	0.891631
768326	0.906392	768326	0.908003	768326	0.881784
768330	0.902164	768330	0.904177	768330	0.875148
768336	0.943117	768336	0.945678	768336	0.922392
768332	0.915187	768332	0.91673	768332	0.892351
768296	0.941627	768296	0.943662	768296	0.921871
768292	0.689627	768292	0.692291	768292	0.638362
768370	0.527084	768370	0.526721	768370	0.501267
768304	0.902005	768304	0.90451	768304	0.874139
768261	0.860976	768261	0.865266	768261	0.821245
768180	0.745312	768180	0.745693	768180	0.68755
768334	0.966434	768334	0.967718	768334	0.954557
768280	0.946184	768280	0.948131	768280	0.927689
768295	0.632744	768295	0.631332	768295	0.573977
768340	0.957834	768340	0.959183	768340	0.943504
768333	0.915064	768333	0.916777	768333	0.891401
768071	0.426161	768071	0.426644	768071	0.408802
768343	0.945429	768343	0.947609	768343	0.925368
768339	0.972217	768339	0.972855	768339	0.962917
768298	0.907588	768298	0.910691	768298	0.878192
768337	0.94109	768337	0.942994	768337	0.920968
768354	0.903652	768354	0.905427	768354	0.877772
768346	0.910037	768346	0.911745	768346	0.884961
768347	0.980978	768347	0.981967	768347	0.972843
767776	0.629233	767776	0.627164	767776	0.574364
768353	0.911743	768353	0.913643	768353	0.886969
768357	0.90737	768357	0.909034	768357	0.883063
768384	0.932965	768384	0.935246	768384	0.910887
768349	0.905475	768349	0.907276	768349	0.879901
768351	0.954549	768351	0.956582	768351	0.937623
768348	0.517617	768348	0.516357	768348	0.48327
768372	0.933599	768372	0.935351	768372	0.913719
768366	0.768136	768366	0.769554	768366	0.708112
768331	0.884626	768331	0.889384	768331	0.84556
767857	0.699798	767857	0.698717	767857	0.646865
768113	0.740814	768113	0.742248	768113	0.685091
768382	0.928946	768382	0.93071	768382	0.908035
768341	0.908762	768341	0.910963	768341	0.882935
768355	0.942432	768355	0.945148	768355	0.921292
768294	0.909625	768294	0.913312	768294	0.879707
768287	0.611359	768287	0.610184	768287	0.544931
768369	0.969099	768369	0.970487	768369	0.957353
768269	0.853462	768269	0.856724	768269	0.812758
768316	0.879932	768316	0.885032	768316	0.838937
768363	0.907738	768363	0.909673	768363	0.88244
768291	0.729727	768291	0.730517	768291	0.671629
767936	0.751829	767936	0.753727	767936	0.691432
768433	0.664017	768433	0.661124	768433	0.617777
768310	0.804908	768310	0.808045	768310	0.750778
768385	0.975522	768385	0.976858	768385	0.965613
768361	0.877418	768361	0.879812	768361	0.84371
768388	0.918001	768388	0.920552	768388	0.892442
768350	0.918756	768350	0.920969	768350	0.894956
768380	0.907496	768380	0.909812	768380	0.880816
768365	0.905806	768365	0.908148	768365	0.878832
768302	0.801177	768302	0.803866	768302	0.749166
768378	0.711455	768378	0.712154	768378	0.653122
768364	0.672729	768364	0.672274	768364	0.610345
768321	0.691573	768321	0.69299	768321	0.633211
768263	0.741672	768263	0.743638	768263	0.688986
768374	0.876152	768374	0.878553	768374	0.842703
768386	0.902852	768386	0.905265	768386	0.874906
768376	0.893802	768376	0.896313	768376	0.8635
768404	0.8955	768404	0.898196	768404	0.865549
768383	0.958826	768383	0.961403	768383	0.942643
767698	0.576724	767698	0.576003	767698	0.514191
768359	0.621806	768359	0.620085	768359	0.554765
768389	0.907327	768389	0.911636	768389	0.876057
768417	0.810856	768417	0.813749	768417	0.761863
768342	0.847033	768342	0.851979	768342	0.798781
768403	0.900033	768403	0.903138	768403	0.870031
768390	0.900954	768390	0.903687	768390	0.872037
768381	0.859117	768381	0.863725	768381	0.81534
768076	0.708183	768076	0.706526	768076	0.654448
768394	0.862182	768394	0.864669	768394	0.82516
768368	0.792196	768368	0.794617	768368	0.73921
768399	0.867886	768399	0.872904	768399	0.824838
768460	0.971148	768460	0.973673	768460	0.958312
768437	0.963314	768437	0.966314	768437	0.947488
768448	0.938355	768448	0.941552	768448	0.916479
768405	0.936389	768405	0.939331	768405	0.91478
768425	0.932682	768425	0.935774	768425	0.909766
768424	0.935854	768424	0.938994	768424	0.913626
768477	0.920311	768477	0.923405	768477	0.894855
768407	0.86552	768407	0.86816	768407	0.828807
768412	0.927465	768412	0.931865	768412	0.899983
768397	0.928494	768397	0.932905	768397	0.901216
768408	0.886066	768408	0.88924	768408	0.852713
768406	0.874981	768406	0.877718	768406	0.840434
768465	0.549621	768465	0.548202	768465	0.51734
768434	0.73629	768434	0.733746	768434	0.692801
768429	0.857816	768429	0.86449	768429	0.80812
768411	0.916073	768411	0.92053	768411	0.885548
768413	0.877115	768413	0.880242	768413	0.841536
768409	0.879886	768409	0.882809	768409	0.845751
768414	0.882865	768414	0.885861	768414	0.849085
768442	0.872207	768442	0.875003	768442	0.836919
768082	0.77503	768082	0.777585	768082	0.713913
768335	0.812955	768335	0.817179	768335	0.757576
768401	0.745216	768401	0.747149	768401	0.679308
768481	0.966609	768481	0.969399	768481	0.952198
768466	0.926224	768466	0.929331	768466	0.90179
768445	0.926717	768445	0.930462	768445	0.900999
768430	0.88619	768430	0.889731	768430	0.851472
768431	0.884214	768431	0.887311	768431	0.849511
768449	0.926967	768449	0.931824	768449	0.898168
768423	0.906689	768423	0.910662	768423	0.874726
768436	0.764546	768436	0.766249	768436	0.703653
768450	0.880194	768450	0.883229	768450	0.845366
768494	0.94311	768494	0.946868	768494	0.920638
768455	0.946897	768455	0.950849	768455	0.925166
768452	0.953477	768452	0.956865	768452	0.934561
768476	0.89264	768476	0.89554	768476	0.860798
768462	0.947184	768462	0.950807	768462	0.926218
768454	0.860862	768454	0.863852	768454	0.820631
768483	0.946124	768483	0.95001	768483	0.924363
768520	0.929052	768520	0.93337	768520	0.901929
768484	0.885316	768484	0.888371	768484	0.850857
768516	0.937182	768516	0.94153	768516	0.911992
768486	0.868463	768486	0.871119	768486	0.830513
768485	0.910303	768485	0.914717	768485	0.87836
768453	0.706622	768453	0.70662	768453	0.635557
768488	0.764216	768488	0.765682	768488	0.703938
768492	0.881355	768492	0.884686	768492	0.843932
768115	0.423374	768115	0.418393	768115	0.391795
768493	0.865719	768493	0.869506	768493	0.82273
768497	0.869771	768497	0.873525	768497	0.828408
768473	0.702778	768473	0.700016	768473	0.641232
768501	0.848184	768501	0.850797	768501	0.803297
768482	0.492063	768482	0.485565	768482	0.438286
768439	0.714601	768439	0.713659	768439	0.648465
768518	0.887099	768518	0.892895	768518	0.846581
768515	0.832833	768515	0.834593	768515	0.785049
768517	0.727561	768517	0.727641	768517	0.65765
768514	0.570974	768514	0.563863	768514	0.497498
768459	0.764267	768459	0.76842	768459	0.693788
768505	0.844103	768505	0.848136	768505	0.794533
768511	0.885807	768511	0.891935	768511	0.844647
768507	0.841739	768507	0.844232	768507	0.794901
768503	0.730913	768503	0.732042	768503	0.660016
768506	0.643547	768506	0.639316	768506	0.571491
768534	0.871211	768534	0.876498	768534	0.827086
768560	0.883056	768560	0.892905	768560	0.835758
768528	0.886127	768528	0.893108	768528	0.843974
768531	0.86745	768531	0.871707	768531	0.823885
768541	0.88383	768541	0.890506	768541	0.841219
768490	0.554945	768490	0.548255	768490	0.498936
768522	0.833427	768522	0.835526	768522	0.785055
768526	0.808247	768526	0.810627	768526	0.752389
768524	0.821535	768524	0.824392	768524	0.76819
768527	0.830443	768527	0.831772	768527	0.782917
768559	0.884943	768559	0.892097	768559	0.841962
768525	0.823633	768525	0.82511	768525	0.774215
768537	0.877318	768537	0.883152	768537	0.834217
768548	0.855792	768548	0.859707	768548	0.809734
768536	0.834145	768536	0.836446	768536	0.785324
768532	0.839446	768532	0.841466	768532	0.792623
768535	0.815747	768535	0.818224	768535	0.761725
768538	0.883784	768538	0.890335	768538	0.841424
768539	0.830732	768539	0.832729	768539	0.781716
768562	0.867394	768562	0.872123	768562	0.823043
768558	0.824044	768558	0.829596	768558	0.766682
768542	0.846604	768542	0.849933	768542	0.799232
768474	0.4848	768474	0.478668	768474	0.432183
768551	0.84679	768551	0.849459	768551	0.800509
768556	0.811015	768556	0.814481	768556	0.754309
768566	0.818126	768566	0.819276	768566	0.768008
768546	0.839057	768546	0.84191	768546	0.790641
768114	0.390775	768114	0.38695	768114	0.364278
768547	0.838996	768547	0.841172	768547	0.791632
768565	0.481087	768565	0.479444	768565	0.456137
768554	0.595559	768554	0.589679	768554	0.51776
768549	0.65972	768549	0.65608	768549	0.584699
768588	0.88771	768588	0.895602	768588	0.844854
768584	0.88806	768584	0.895735	768584	0.845607
768578	0.879262	768578	0.885364	768578	0.8361
768563	0.57905	768563	0.573597	768563	0.505295
768495	0.598215	768495	0.591698	768495	0.523465
768521	0.428196	768521	0.423753	768521	0.385129
768419	0.56166	768419	0.554693	768419	0.49003
768580	0.847854	768580	0.851423	768580	0.800398
768573	0.827214	768573	0.828483	768573	0.778867
768561	0.837924	768561	0.839802	768561	0.791086
768544	0.45873	768544	0.448731	768544	0.386602
768570	0.789793	768570	0.789824	768570	0.73514
768572	0.815369	768572	0.816036	768572	0.766053
768512	0.590836	768512	0.585072	768512	0.525482
768443	0.533905	768443	0.528004	768443	0.475194
768496	0.428573	768496	0.41883	768496	0.363465
768609	0.817223	768609	0.818543	768609	0.766178
768523	0.571104	768523	0.565352	768523	0.507048
768575	0.779572	768575	0.779325	768575	0.723961
768582	0.788783	768582	0.787583	768582	0.737733
768427	0.462541	768427	0.454774	768427	0.401862
768589	0.754212	768589	0.752053	768589	0.698832
768585	0.775853	768585	0.775177	768585	0.719836
768583	0.774002	768583	0.77321	768583	0.718795
768402	0.375919	768402	0.369689	768402	0.327285
768611	0.686731	768611	0.681648	768611	0.63404
768614	0.775894	768614	0.774704	768614	0.72175
768594	0.713292	768594	0.708887	768594	0.660216
768610	0.720747	768610	0.716869	768610	0.666207
768619	0.714309	768619	0.710222	768619	0.660659
768596	0.700548	768596	0.69589	768596	0.650309
768613	0.687472	768613	0.682448	768613	0.633784
768574	0.398209	768574	0.389063	768574	0.341868
768587	0.649391	768587	0.643974	768587	0.600925
768593	0.591041	768593	0.58652	768593	0.546837
768598	0.577113	768598	0.572525	768598	0.534866
768597	0.547017	768597	0.543207	768597	0.514404
768591	0.629888	768591	0.624047	768591	0.582871
768379	0.300956	768379	0.296361	768379	0.263247
